# Supplementary material for: Identification and characterisation of vaginal bacteria-glycan interactions implicated in reproductive tract health and pregnancy outcomes
Source: Nat Commun. 2025 Jun 5;16:5207. doi: 10.1038/s41467-025-60404-1 (PMC12137855; doi:10.1038/s41467-025-60404-1)
Supplement: Supplementary file 3 — Supplementary Data 1 [file 41467_2025_60404_MOESM3_ESM.xlsx]

## Sheet: Glycan probe list_Tajadura 
Supplementary File 1: List of glycan probes used
*The probe names include an abbreviated description of the glycan moiety followed by the chemical linker abbreviation:
sp: -O-CH2-CH2-CH2-NH2; sp4: -NHCO-CH2-NH2; Ser: Serine; Thr: Threonine; Gly: Glycine; AEAB: N-(aminoethyl)-2-aminobenzamide; PTPA: -O-(CH2)3-triazole-(PEG)4-NH2 ; and Biotin.
**The probe structure is shown using the following monosacharide legend:
Galactose, Mannose, Glucose, N-Acetyl glucosamine, N-Acetyl galactosamine, Acetyl- Neuraminic acid, Glycolyl- Neuraminic acid, Fucose, Glucuronic acid, Iduronic acid
N-sulfated glucosamine, delta-UA: 4,5-unsaturated hexuronic acid, S Sulphate.
***Refers to the Microarray set in which the probe is included. Six Microarray sets were used for this work, see Supplementary Figure 1.
# Refers to position on Microarray set
Comment: Bacterial binding was not observed to any of the short blood group related probes derivatized with a sp linker (#91-110) included in Microarray set 3.
	Microarray information***				Glycan Probe information
Index	Set	Position#	Set	Position#	Probe Id	Glycan category	Probe Name*	Probe Structure**
1	2a	7	1	41	2265	Mucin Core	Core 1-Ser
2	2a	8	1	42	2266	Mucin Core	Core 1-Thr
3	2a	9	1	43	2267	Mucin Core	Core 2-Thr
4	2a	10	1	52	2276	Mucin Core	SA1(2-3)-TF-Ser
5	2a	11	1	53	2277	Mucin Core	SA1(2-6)-TF-Ser
6	2a	12	1	55	2279	Mucin Core	6-Su-3'SiaTF-Sp
7	2a	15	1	33	2259	High Mannose	Man5-GN2-AEAB
8	2a	17	1	34	2260	High Mannose	Man6-GN2-AEAB
9	2a	18	1	35	2261	High Mannose	Man7D1-GN2-AEAB
10	2a	19	1	36	2262	High Mannose	Man7D3-GN2-AEAB
11	2a	20	1	37	2263	High Mannose	Man8-GN2-AEAB
12	2a	16	1	38	2264	High Mannose	Man9-GN2-AEAB
13	2a	23			3210	Sialylated	Fetuin N-Glycan A2-AEAB
14	2a	24			3211	Sialylated	Fetuin N-Glycan A3-SA3(a)-AEAB
15	2a	25			3212	Sialylated	Fetuin N-Glycan A3-SA3(b)-AEAB
16	2a	42			3356	Sialylated	LSTa-AEAB
17	2a	45			3359	Sialylated	LSTd-AEAB
18	2a	46			3360	Sialylated	3'Sia-Octa-eT2-AEAB
19	2b	52	3	36	3151	Sialylated	3'Sia Hexa T2(Lex)-T1-Lac-PTPA
20	2b	53	3	37	3152	Sialylated	3'Sia Octa-T2(Lex)-T2-T2-Lac-PTPA
21	2b	54	3	38	3153	Sialylated	3'Sia Deca-T2-T2(Lex)-T2-T2-Lac-PTPA
22	2b	55	3	39	3154	Sialylated	3'Sia Deca-T2-T2(Lex)-T2(Lex)-T2-Lac-PTPA
23	2a	41			2333	Sialylated	SSEA4 Hexa-AEAB
24	2a	43			3357	Sialylated	LSTb-AEAB
25	2a	44			3358	Sialylated	LSTc-AEAB
26	2a	47			3361	Sialylated	6'Sia-Octa-eT2-AEAB
27	2b	33	3	17	3132	LacNAc-terminating	Hexa-T1-T2-Lac-PTPA
28	2b	61	3	21	3136	LacNAc-terminating	Hexa-T1-T2(Lex)-Lac-PTPA
29	2a	13			3326	LacNAc-terminating	LNnT-AEAB
30	2b	32	3	16	3131	LacNAc-terminating	Tetra-T2-Lac-PTPA
31	2b	34	3	18	3133	LacNAc-terminating	Hexa-T2-T1-Lac-PTPA
32	2b	39	3	23	3138	LacNAc-terminating	Hexa-T2-T1(Lea)-Lac-PTPA
33	2b	35	3	19	3134	LacNAc-terminating	Hexa-T2-T2-Lac-PTPA
34	2b	36	3	20	3135	LacNAc-terminating	Octa-T2-T2-T2-Lac -PTPA
35	2b	44	3	28	3143	LacNAc-terminating	Octa-T2-T2 (Lex)-T2-Lac-PTPA
36	2b	48	3	32	3147	LacNAc-terminating	Octa-T2-T2(Lex)-T2(Lex)-Lac-PTPA
37	2b	45	3	29	3144	LacNAc-terminating	Octa-T2-T2-T2(Lex)-Lac-PTPA
38	2b	50	3	34	3149	LacNAc-terminating	Deca-T2-T2(Lex)-T2-T2-Lac-PTPA
39	2b	51	3	35	3150	LacNAc-terminating	Deca-T2-T2(Lex)-T2(Lex)-T2-Lac-PTPA
40	2b	26			3158	Blood group A	A-T1-Hexa-AEAB
41	2b	21	3	5	3120	Blood group A	A Hexa T1-T2-Lac-PTPA
42	2a	27			3159	Blood group A	A-T2-Hexa-AEAB
43	2b	18	3	2	3117	Blood group A	A Tetra T2-Lac-PTPA
44	2b	24	3	8	3123	Blood group A	A Hexa T2-T1-Lac-PTPA
45	2a	28			3160	Blood group A	A-T4-Penta-AEAB
46	2a	38			2340	Blood group A	Globo A-Hepta-AEAB
47	2a	29			3161	Blood group B	B-T1-Hexa-AEAB
48	2b	22	3	6	3121	Blood group B	B Hexa T1-T2-Lac-PTPA
49	2a	30			3162	Blood group B	B-T2-Hexa-AEAB
50	2b	19	3	3	3118	Blood group B	B Tetra T2-Lac-PTPA
51	2b	25	3	9	3124	Blood group B	B Hexa T2-T1-Lac-PTPA
52	2a	39			2341	Blood group B	Globo B-Hepta-AEAB
53	2a	58			3330	Blood group H	LNFPI-AEAB
54	2b	20	3	4	3119	Blood group H	H Hexa T1-T2-Lac-PTPA
55	2a	32			3164	Blood group H	LNnFPI-AEAB
56	2b	17	3	1	3116	Blood group H	H Tetra T2-Lac-PTPA
57	2b	23	3	7	3122	Blood group H	H Hexa T2-T1-Lac-PTPA
58	2a	40			2342	Blood group H	Globo H-Hexa-AEAB
59	2a	61			3336	Lewis b	Leb-Penta-AEAB
60	2a	36			3168	Lewis b	LNDFHI-AEAB
61	2b	26	3	10	3125	Lewis b	Hexa T1(Leb)-T2-Lac-PTPA
62	2b	27	3	11	3126	Lewis b	A Hexa T1(Leb)-T2-Lac-PTPA
63	2b	28	3	12	3127	Lewis b	B Hexa T1(Leb)-T2-Lac-PTPA
64	2a	37			3169	Lewis y	Ley Penta-AEAB
65	2b	29	3	13	3128	Lewis y	Hexa T2(Ley)-T1-Lac-PTPA
66	2b	30	3	14	3129	Lewis y	A Hexa T2(Ley)-T1-Lac-PTPA
67	2b	31	3	15	3130	Lewis y	B Hexa T2(Ley)-T1-Lac-PTPA
68	2a	33			3165	Lewis a	LNFPII-AEAB
69	2b	38	3	22	3137	Lewis a	Hexa T1(Lea)-T2-Lac-PTPA
70	2b	41	3	25	3140	Lewis a	Hexa T1(Lea)-T2(Lex)-Lac-PTPA
71	2a	60			3334	Lewis x	LNFPIII-AEAB
72	2b	40	3	24	3139	Lewis x	Hexa T2(Lex)-T1-Lac-PTPA
73	2b	42	3	26	3141	Lewis x	Hexa T2(Lex)-T1(Lea)-Lac-PTPA
74	2b	43	3	27	3142	Lewis x	Octa-T2(Lex)-T2-T2-Lac-PTPA
75	2b	46	3	30	3145	Lewis x	Octa-T2(Lex)-T2(Lex)-T2-Lac-PTPA
76	2b	47	3	31	3146	Lewis x	Octa-T2(Lex)-T2-T2(Lex)-Lac-PTPA
77	2b	49	3	33	3148	Lewis x	Octa-T2(Lex)-T2(Lex)-T2(Lex)-Lac-PTPA
78	2a	48			2751	Fucosylated-Branched	HMO Tang HP1-AEAB
79	2a	51			3259	Fucosylated-Branched	T3FiLNO(b)-Gly
80	2a	57			3262	Fucosylated-Branched	DFLNH(a)-Gly
81	2a	55			3261	Fucosylated-Branched	MFLNH I-Gly
82	2a	54			3257	Fucosylated-Branched	MFLNH I-AEAB
83	2a	56			3258	Fucosylated-Branched	DFLNH(a)-AEAB
84	2a	50			3255	Fucosylated-Branched	T3FiLNO(a)-AEAB
85	2a	49			2752	Fucosylated-Branched	HMO Tang HP2-AEAB
86	2a	52			3256	Fucosylated-Branched	TFLNH-AEAB
87	2a	53			3260	Fucosylated-Branched	TFLNH-Gly
88	2a	1			3338	non-sulphated CS related	CS(OS)-DP10-AEAB
89	2a	2			3340	non-sulphated CS related	CS(OS)-DP12-AEAB
90	2a	3			3342	non-sulphated CS related	CS(OS)-DP14-AEAB
91	3	41	1	5	2231	Blood group A	A tri-sp
92	3	42	1	1	2227	Blood group A	A (type 1)-sp
93	3	43	1	2	2228	Blood group A	A (type 2)-sp
94	3	44	1	3	2229	Blood group A	A (type 3)-sp
95	3	45	1	4	2230	Blood group A	A (type 4)-sp
96	3	46	1	9	2235	Blood group B	B tri-sp
97	3	47	1	6	2232	Blood group B	B (type 1)-sp
98	3	48	1	7	2233	Blood group B	B (type 2)-sp
99	3	49	1	8	2234	Blood group B	B (type 3)-sp
100	3	50	1	11	2237	Blood group H	H (type 2)-sp
101	3	51	1	12	2238	Blood group H	H (type 3)-sp
102	3	52	1	13	2239	Blood group H	H (type 4)-sp
103	3	53	1	17	2243	Lewis b	Leb-sp
104	3	54	1	18	2244	Lewis y	Ley-sp
105	3	55	1	15	2241	Lewis a	Lea-sp
106	3	56	1	16	2242	Lewis x	Lex-sp
107	3	57	1	26	2252	Sialylated	SiaLea-sp
108	3	58	1	27	2253	Sialylated	SiaLex-sp
109	3	59	1	28	2254	Lewis a	3'-O-Su-Lea-sp
110	3	60	1	29	2255	Lewis x	3'-O-Su-Lex-sp
111	4	18			3193	Chondroitin sulphate	CSA-DP6-AEAB
112	4	19			3194	Chondroitin sulphate	CSA-DP10(3S)-AEAB
113	4	20			3195	Chondroitin sulphate	CSA-DP10(5S)-AEAB
114	4	21			3197	Chondroitin sulphate	CSA-DP14-AEAB
115	4	22			3198	Chondroitin sulphate	CSB-DP6(2S)-AEAB
116	4	23			3199	Chondroitin sulphate	CSB-DP6(3S)-AEAB
117	4	24			3200	Chondroitin sulphate	CSB-DP10(4S)-AEAB
118	4	25			3201	Chondroitin sulphate	CSB-DP10(5S)-AEAB
119	4	26			3202	Chondroitin sulphate	CSB-DP14-AEAB
120	4	27			3203	Chondroitin sulphate	CSC-DP6-AEAB
121	4	28			3204	Chondroitin sulphate	CSC-DP10-AEAB
122	4	29			3205	Chondroitin sulphate	CSC-DP14-AEAB
123	4	30			3224	Heparin related	Hep-DP6-AEAB
124	4	31			3225	Heparin related	Hep-DP10-AEAB
125	4	32			3206	Heparin related	Heparin-DP14-AEAB
126	4	33			3226	non-sulphated KS related	KS-DP4(OS)-AEAB
127	4	35			3228	non-sulphated KS related	KS-DP6(OS)-AEAB
128	4	43			3236	non-sulphated KS related	KS-DP8(OS)-AEAB
129	4	34			3227	Keratan sulphate	KS-DP4(4S)-AEAB
130	4	36			3229	Keratan sulphate	KS-DP6(1S-a)-AEAB
131	4	37			3230	Keratan sulphate	KS-DP6(1S-b)-AEAB
132	4	38			3231	Keratan sulphate	KS-DP6(1S-c)-AEAB
133	4	39			3232	Keratan sulphate	KS-DP6(2S-a)-AEAB
134	4	40			3233	Keratan sulphate	KS-DP6(2S-b)-AEAB
135	4	41			3234	Keratan sulphate	KS-DP6(2S-c)-AEAB
136	4	45			3238	Keratan sulphate	KSII-DP10(LS)-AEAB
137	4	47			3240	Keratan sulphate	KSII-DP14(LS)-AEAB
138	4	48			3241	Keratan sulphate	KSII-DP14(HS)-AEAB
139	4	10			3185	Hyaluronan	HA-DP4-H-AEAB
140	4	11			3186	Hyaluronan	HA-DP8-H-AEAB
141	4	12			3187	Hyaluronan	HA-DP12-H-AEAB
142	4	13			3188	Hyaluronan	HA-DP14-H-AEAB
143	4	14			3189	Hyaluronan	HA-DP11-L-AEAB
144	4	15			3190	Hyaluronan	HA-DP12-L-AEAB
145	4	16			3191	Hyaluronan	HA-DP13-L-AEAB
146	4	17			3192	Hyaluronan	HA-DP14-L-AEAB
147	5	25,29	5 bis	25,29	3308	Chondroitin sulphate	CSA-PS-Biotin
148	5	26,30	5 bis	26,30	3312	Chondroitin sulphate	CSB-PS-Biotin
149	5	27, 31	5 bis	27, 31	3316	Chondroitin sulphate	CSC-PS-Biotin
150	5	28, 32	5 bis	28, 32	3320	Heparin related	Heparin-PS-Biotin
151	1	10			2236	Blood group H	LNFP I-Gly
152	1	14			2240	Other	2'FL-Gly
153	1	19			2245	Sialylated	3'SA-Lac-Gly
154	1	20			2246	Sialylated	6'SA-Lac-Gly
155	1	21			2247	Sialylated	3'SLN(Gc)-sp
156	1	22			2248	Sialylated	6'SLN(Gc)-sp
157	1	23			2249	Sialylated	LSTb-Gly
158	1	24			2250	Sialylated	DSLNT-Gly
159	1	25			2251	Sialylated	DSMFLNH-Gly
160	1	30			2256	High Mannose	Man5-GN2-Gly
161	1	31			2257	High Mannose	Man6-GN2-Gly
162	1	32			2258	Bi-antennary N-glycan	NA2-Gly
163	1	39			2168	Mucin Core	GalNAc-beta-O-Ser
164	1	40			2167	Mucin Core	GalNAc-beta-O-Thr
165	1	44			2268	Mucin Core	Core 2-Sp
166	1	45			2269	Mucin Core	Core 3-Ser
167	1	46			2270	Mucin Core	Core 3-Thr
168	1	47			2271	Mucin Core	Core 4-Thr
169	1	48			2272	Mucin Core	Core 4-sp
170	1	49			2273	Mucin Core	Core 6-sp
171	1	50			2274	Mucin Core	STn-Ser
172	1	51			2275	Mucin Core	STn-Thr
173	1	54			2278	Mucin Core	SA2-TF-Thr
174	1	56			2280	Mucin Core	GlcNAcb-2'TF-sp
175	1	57			2281	Mucin Core	GlcNAcb3`TF-sp
176	1	58			2282	Mucin Core	3-LacNAc-Tn-sp
177	1	59			2283	Mucin Core	6-LacNAc-Tn-sp
178	1	60			2284	Mucin Core	Gal-Core3-Ser
179	1	61			2285	Mucin Core	G(3S)-Core3-Ser
180	1	62			2286	Mucin Core	GalN-G(3S)-Core3-Ser
181	1	63			2287	Mucin Core	GSC967-Ser
182	1	64			2288	Other	SM1a-1-C3-N-sp
183	1	65			2289	Other	ChitoBiose-Gly
184	1	66			2290	Other	Fuc(3)GlcNAc-Gly
185	1	67			2291	Other	DiFuc(3,6)GlcNAc-Gly
186	1	68			2292	Other	6F-GlcNAc-Gly
187	1	69			2293	Other	chitotriose-sp4
