# Supplementary material for: Identification and characterisation of vaginal bacteria-glycan interactions implicated in reproductive tract health and pregnancy outcomes
Source: Nat Commun. 2025 Jun 5;16:5207. doi: 10.1038/s41467-025-60404-1 (PMC12137855; doi:10.1038/s41467-025-60404-1)
Supplement: Supplementary file 4 — Supplementary Data 2 [file 41467_2025_60404_MOESM4_ESM.xlsx]

## Sheet: Sheet1
Supplementary File 2: Anti-carbohydrate antibodies, plant lectins and glycan binding proteins.
Antibody	Clone	Other	Vendor or collaborator
		designation
Anti- Blood group A	Z2A	-	Sigma
Anti- Blood group A	T36	BG2	Biolegend
Anti- Blood group B	-	HEB29	Abcam
Anti- Blood group B	-	BG3	Biolegend
Anti- Blood group H type 1	17-206	-	Invitrogen
Anti- Blood group H type 2	-	BE2*	Henrik Clausen
Anti-Lewis a	T174	BG5	Biolegend
Anti-Lewis b	T218	BG6	Biolegend
Anti-Lewis x	-	L5**	Andrea Streit
Anti-Lewis x	P12	BG7	Biolegend
Anti-Lewis y	F3	BG8	Biolegend
Anti-Sialyl Lewis a	121SLE		Sigma-Aldrich
Anti-Sialyl Lewis x	-	FH6	Biolegend
Anti-Blood group precursor-LNT	-	BG1	Biolegend
Anti-LacNAc	-	1B2*	Henrik Clausen
Anti-CSA/CSC	CS56	-	Abcam
Anti-CS [Di4S]	2-B-6	-	SEIKAGAKU#
Anti-CS [Di6S]	3-B-3	-	SEIKAGAKU#
Anti-Keratan Sulphate	-	MZ15***	Fiona M. Watt
Anti-Heparan Sulphate	100000	-	AmsBio
Other antibodies
Anti-human FGF2	10060R	-	R&D Systems
Plant Lectin		Other	Vendor
		designation
Aleuria Aurantia Lectin		AAL	Vector Laboratories
Concanavalin A		ConA	Vector Laboratories
Ricinus Communis Agglutinin I		RCA 120	Vector Laboratories
Wheat Germ Agglutinin		WGA	Vector Laboratories
Peanut Agglutinin		PNA	Vector Laboratories
Maackia Amurensis Lectin I		MAA-I	Vector Laboratories
Maackia Amurensis Lectin II		MAA_II	Vector Laboratories
Sambucus Nigra Lectin		SNA/SNL	Vector Laboratories
Ulex Europaeus Agglutinin I		UEA-I	Vector Laboratories
Other glycan binding proteins:
Recombinant Human SigLec15-Fc		hSigLec-Fc	R&D Systems
Hyaluronic acid binding protein		HA-BP	Millipore
Recombinant Human fibroblast growth factor-2		hFGF2	Sino Biological
* Anti-H type 2 (BE2) and anti-LacNAc (1B2) was kindly provided by Henrik Clausen Lab, Copenhagen Centre for Glycomics.
**Rat anti-L5 purified from culture supernatant was a gift from Dr Andrea Streit (King’s College London).
*** Anti-keratan sulphate MZ15 was kindly provided by Fiona Watt Lab (Imperial College London).
# Anti-CS di4S and Anti-CS di6S was kindly provided by SEIKAGAKU corporation.
