# Supplementary material for: Identification and characterisation of vaginal bacteria-glycan interactions implicated in reproductive tract health and pregnancy outcomes
Source: Nat Commun. 2025 Jun 5;16:5207. doi: 10.1038/s41467-025-60404-1 (PMC12137855; doi:10.1038/s41467-025-60404-1)
Supplement: Supplementary file 5 — Supplementary Data 3 [file 41467_2025_60404_MOESM5_ESM.xlsx]

## Sheet: Sheet1
Supplementary File 3. Supplementary glycan microarray document based on MIRAGE Glycan Microarray guidelines (doi:10.3762/mirage.3).
Classification	Guidelines
1. Sample: Glycan Binding Sample
Description of Sample	Protein samples, including 9 plant lectins, 20 anti-carbohydrate antibodies, and 3 other glycan-binding proteins used for quality control (QC) analyses across different array sets, are listed in Supplementary File 2.
	The names, strain collection IDs and origins of the 17 bacterial strains investigated are provided in Supplementary File 4.
	Method of preparation: Please see Bacterial culture section in Online Methods.
Sample modifications	Not relevant for protein samples used in QC analyses.
	Conditions used for fluorescent staining of live and fixed bacterial cultures are described in Bacterial culture and labelling section in Online Methods.
	Several cell dyes were used: for fixed bacteria, SYTO™ BC Green and SYTO™59 (both from Invitrogen) were used, with the latter specifically used for E. coli only; for live bacteria, CellTrace™ CFSE and CellTrace™ Far Red (both from Molecular Probes) were used.
	Comparative binding analysis was performed with live and fixed E. coli C600 cells stained with CSFE or SYTO 59 respectively that showed similar binding results to oligo-mannose N-glycans as shown in Supplementary Fig. 2A. Similarly, live and fixed F. nucleatum 23726 cultures were stained with SYTO Green BC and CellTrace™ Far Red also showed similar binding results to Gal-terminating glycans as sh…
	Gram-positive bacteria were tested live because none of the fixation methods used showed consistent binding signals that matched those obtained with live cultures.
	Further comparisons were also carried out with L. crispatus, G. vaginalis and S. agalactiae cultures stained with either CFSE (green dye) or CellTrace™ Far Red that showed the same glycan binding pattern to four GAG oligosaccharide probes (data available upon request).
Assay protocol	Microarray analyses of lectins, anti-carbohydrate specific antibodies and other glycan binding proteins were performed essentially as described (Liu et al., Methods Mol. Biol. 2012). Modifications of the protocol are: no blocking step was performed for analyses using covalent microarrays. A 1% bovine serum albumin (BSA) in HBS (10 mM Hepes, 150 mM NaCl, and 5 mM CaCl2, pH 7) was used as the dilue…
	The stepwise procedure used for microarray analyses of fluorescently labelled bacteria is described in Bacterial binding analyses section in Online Methods.
	0.01-0.05 % Tween in binding buffer or 0.1-0.5 % BSA didn't affect bacterial binding of E. coli to oligomannose glycans significantly. Hence, no blocker or detergents were used for the bacterial binding analysis.
2. Glycan Library
Glycan description for defined glycans	A library of 187 glycan probes was included in glycan microarray analyses, encompassing 183 oligosaccharides and 4 polysaccharides. The probe names and sequences are in Supplementary File 1. Details about glycan origin and preparation are provided in Online Methods.
	Six microarray sets were used for this work, please see Supplementary Fig. 1 and Section 5 below.
Glycan description for undefined glycans	N/A
Glycan modifications	The preparation of the amino-terminating sequence-defined oligosaccharide probes and the biotinylated GAG polysaccharide probes are detailed in Online Methods. Analytical Results for newly prepared glycan probes are in Source Data File 1.
1. 3. Printing Surface; e.g., Microarray Slide
Description of surface	Nexterion™ 3-D Hydrogel (H) glass microarray slide with NHS-ester functionalized hydro-polymer coating.
Manufacturer	SCHOTT Group (Jena, Germany)
Custom preparation of surface	N/A
Covalent Immobilisation	Sequence-defined glycans: Amino-terminating oligosaccharide probes were printed at concentrations of 100 µM (Microarray sets 1, 3 and 4) or 300 µM (Microarray sets 2a and 2b) in phosphate buffer (0.1M Na2HPO4/NaH2PO4 buffer, pH 8.0).
	Biotinylated polysaccharides (Microarray set 5), probes were printed as solutions in the above-mentioned phosphate buffer at concentrations of 0.1 and 0.5 µg/µl.
	The printing conditions are described under Section 4 below.
	Upon completion of the printing process, the slides were incubated overnight at room temperature and 60% humidity. The slides were immersed for 1 hour in a 100 mM Sodium Borate buffer at pH 8.5 containing 50 mM Ethanolamine. Subsequently, the slides are washed four times with a PBS and Tween 20% solution, followed by a wash with Nanopure water. The slides were then dried and stored at -20°C.
4. Arrayer (Printer)
Description of Arrayer	Nano-Plotter 2.1 (GeSim, Radeberg, Germany)
Dispensing mechanism	Non-contact liquid delivery with four dispensing tips.
Glycan deposition	Each glycan probe was printed in quadruplicate, with approximately 0.7 nl per spot (two droplets of ~ 0.33 nl each).
Printing conditions	Glycan probes at indicated concentration in phosphate buffer (pH 8.0) were transferred to a 384-well microtiter plate for printing. The printing processes were conducted under ambient conditions with relative humidity maintained between 55% and 60%. The printing time was kept within 8 hours.
	The marker was prepared by diluting Streptavidin-Alexa Fluor 647 conjugate in the same phosphate buffer to a concentration of 0.1 µg/µl.
2. 5. Glycan Microarray with “Map”
Array layout	Six microarray sets were used for this study and are illustrated in Supplementary Fig. 1. Microarray set 1 with a subset of 69 probes was used to investigate binding with four E. coli strains and for comparison of live and fixed E. coli C600 binding. Microarray set 3 was used for glycan binding comparison analysis of live and fixed F. nucleatum cultures. Microarray set 2a and 2b with a total of 1…
	The probe list for each microarray set, along with QC data is provided in Source Data File 2. The composite glycan probes, their sequences and positions in the subarrays can also be found in Supplementary File 1.
	Each array slide contained 16 pads (blocks). Each pad was set up for printing up to 69 probes, printed in quadruplicate (four spots per probe and four probes in a row).
Glycan identification and quality control	QC analyses of microarrays generated were carried out with a collection of biotinylated plant lectins, anti-carbohydrate antibodies and glycan binding proteins with known specificities (Supplementary File 2) to evaluate correct immobilization and epitope presentation of the glycan probes on the arrays.
	As shown in Source Data File 2, the QC microarray results demonstrated the expected binding patterns with only a few exceptions as summarized below.
	1. Probes didn’t pass QC:
	Microarray set 2b position 29 Hexa T2(Ley)-T1-Lac-PTPA (#3128, Probe index 65) unpredicted binding by SNA, MAA and RCA, data not used (see grey shading on Figure 3 and Supplementary Fig. 4).
	Probes that didn't pass QC were not included in the analysis.
	2. Observations on binding specificities with certain commercial antibodies:
	The anti-blood group A antibody T36 recognized blood group A on type 3 and 4 backbones, in addition to type 1 and 2 chains (described by the manufacturer). In contrast, the Z2A clone showed preferential reactivity to type 2 chains, with weaker binding to type 1 and a trisaccharide with a sp linker (Probe 91, Source Data File 2, Microarray Set 3).
	The anti-blood group B antibody HEB29 clone showed preferential reactivity to type 1 chains, with weaker binding to type 2 blood group-B. The BG-3 anti-blood group B antibody recognised blood group-B with similar strength in both type 1 and 2 chains.
	The anti-H type 1 [17-206] antibody showed cross-reactivity to B type 1-terminating glycan sequence probes.
	The anti-Lewis y antibody BG8 showed cross-reactivity to H type 2-terminating glycan sequence probes.
	The anti-Lewis a antibody BG-5 bound to sulphated- and sialylated-Lewis a probes which hasn’t been reported before.
	Glycan probes that didn't show expected results were excluded from subsequent analysis. An exception was probe #3128 Hexa T2(Ley)-T1-Lac-PTPA (Probe index #65) that showed the expected glycan binding results during quality control assays after printing on Microarray set 3, used to compare binding with fixed and live stained F. nucleatum cultures, but not on the high-density Microarray set 2b used…
3. 6. Detector and Data Processing
Scanning hardware	GenePix 4300A (Molecular Devices)
Scanner settings	Scanning resolution: 5 μm / pixel
	Laser channel: Red (laser wavelength 635 nm) used for all QC analyses and binding experiments with bacterial cells labelled with SYTO™59 and CellTrace™ Far Red.
	Blue (laser wavelength 488 nm) was used for bacterial cells labelled with SYTO™ BC Green and, CellTrace™ CFSE and CellTrace™ Far Red.
	PMT: 400
	Scan power: 100% was used to record the optimal scan images without spot saturation. However, at times, some areas of saturation within the spot were observed in the binding signals of bacteria to glycosaminoglycans. Binding signals by bacteria to glycans on microarrays are particulate. Not all the spot was saturated.
Image analysis software	GenePix® Pro 7 (Molecular Devices)
	Automatic spot alignment was performed with manual adjustments. Circular feature setting was used for all QC analyses with glycan binding proteins. For bacterial binding signals, irregular feature setting was used.
	Local background subtraction (Mean -B) of quadruplicates was applied.
Data processing	The gpr files and probe information were entered into CarbArrayART (Akune et al. Glycobiology 2022), a dedicated software for glycan microarray data processing. MFI and SD of quadruplicates is provided in Source Data Files 2-6.
	For artifact on slide or probes that did not pass QC in certain array sets, data were manually flagged as grey cells (-104) in result tables or heatmaps.
	% MAX, RANK and Average RANK was calculated as described before (Heimburg-Molinaro, J et al. Current protocols in protein science Chapter 12, 2011) and indicated in Source Data Files 3, 5 and 6 and summarised in Supplementary Fig. 2B, Figure 5A, and Supplementary Fig. 7C respectively.
7. Glycan Microarray Data Presentation
Data presentation	The microarray binding results are presented as:
	(i) Histogram charts in Figure 2B, Figure 5C, Figure 6C, and Supplementary Fig. 3,
	(ii) The results tables with binding scores and SDs can be found in Source Data Files 2-7, and in Supplementary Figures 2B and 7C.
	(iii) Heatmaps with binding scores and relatively binding intensities are in Figure 2C, Figure 3, Figure 4, Figure 5A, Supplementary Fig. 2A, 4 and 5A. Source Data File 1 with lectin and anti-glycan specific antibodies or glycan binding proteins.
	(iv) Array images are shown for selected experiments in Figures 2C, 5B, 6C and Supplementary Fig. 2A, 5B, 7B and 9.
4. 8. Interpretation and Conclusion from Microarray Data
Data interpretation	No software or algorithms was used to interpret processed data.
Conclusions	E. coli C600, E. coli 789, and E. coli 901 exhibited binding to oligomannose glycans with different avidities.
	F. nucleatum 23726, bound strongly to Gal-terminating glycans, non-sulphated CS, CSA, alpha 2-6 sialyl glycans, and H-type 1 glycans including several branched human milk oligosaccharides at pH7. Binding to CS and Heparin was strong at low pH.
	All strains tested except for E. coli C600, F. nucleatum 23726 and L. iners 13336, showed additional binding to selected blood group related (A, B, H, Lewis b and Lewis x) and sialylated glycans, but only when the glycan probes were arrayed at a higher concentration (300 uM). This suggests that these interactions may have lower affinity, hence the importance of glycan density in binding recogniti…
	All strains tested except for E. coli, strongly bound to CSs and Heparin at pH4 but not at pH7; binding to KS was less pH-dependent. In addition, G. vaginalis 358, G. vaginalis 540, G. vaginalis 775, G. vaginalis 1414, G. vaginalis 4944, S. agalactiae 767 and S. agalactiae 776, bound weakly to HA on glycan microarrays.
