# Supplementary material for: Identification and characterisation of vaginal bacteria-glycan interactions implicated in reproductive tract health and pregnancy outcomes
Source: Nat Commun. 2025 Jun 5;16:5207. doi: 10.1038/s41467-025-60404-1 (PMC12137855; doi:10.1038/s41467-025-60404-1)
Supplement: Supplementary file 6 — Supplementary Data 4 [file 41467_2025_60404_MOESM6_ESM.xlsx]

## Sheet: Tajadura etal.Bacterial strains
	Supplementary File 4: Bacterial strains for this work
	Species	Strain Collection ID	Abbreviation
	From Wolfe and Lawley's collection (17 strains)*
	Escherichia coli	UMB0789	E. coli 789
		UMB0900	E. coli 900
		UMB0901	E. coli 901
	Lactobacillus crispatus	UMB0040	L. crispatus 40
		UMB0085	L. crispatus 85
		UMB0803	L.crispatus 803
		UMB0824	L. crispatus 824
		UMB1398	L. crispatus 1398
	Gardnerella vaginalis	UMB0233	G. vaginalis 233
		UMB0358	G. vaginalis 358
		UMB0540	G. vaginalis 540
		UMB0775	G. vaginalis 775
		UMB1414	G. vaginalis 1414
	Streptococcus agalactiae	UMB0049	S. agalactiae 49
		UMB0767	S. agalactiae 767
		UMB0776	S. agalactiae 776
		UMB0799	S. agalactiae 799
	From ATCC type collection
	Escherichia coli	ATCC C600	E. coli C600
	Fusobacterium nucleatum	ATCC 23726	F. nucleatum 23726
	From DSMZ type collection
	Lactobacillus iners	DSM 13335	L. iners 13335
		DSM 13336	L. iners 13336
	Gardnerella vaginalis	DSM 4944	G.vaginalis 4944
	*Kindly provided by Alan Wolfe (Loloya Chicago) and Trevor Lawley (Sanger Institute) Nat. Commun. 9, 1557 (2018).
