# Supplementary material for: Identification and characterisation of vaginal bacteria-glycan interactions implicated in reproductive tract health and pregnancy outcomes
Source: Nat Commun. 2025 Jun 5;16:5207. doi: 10.1038/s41467-025-60404-1 (PMC12137855; doi:10.1038/s41467-025-60404-1)
Supplement: Supplementary file 9 — Source Data [file 41467_2025_60404_MOESM9_ESM.zip]

Archive with 14 entries (14 files):
- Source Data File 1.pdf
- __MACOSX/._Source Data File 1.pdf
- Source Data File 2.xlsx
- __MACOSX/._Source Data File 2.xlsx
- Source Data File 3.xlsx
- __MACOSX/._Source Data File 3.xlsx
- Source Data File 4.xlsx
- __MACOSX/._Source Data File 4.xlsx
- Source Data File 5.xlsx
- __MACOSX/._Source Data File 5.xlsx
- Source Data File 6.xlsx
- __MACOSX/._Source Data File 6.xlsx
- Source Data File 7.xlsx
- __MACOSX/._Source Data File 7.xlsx
