# Supplementary material for: Identification and characterisation of vaginal bacteria-glycan interactions implicated in reproductive tract health and pregnancy outcomes
Source: Nat Commun. 2025 Jun 5;16:5207. doi: 10.1038/s41467-025-60404-1 (PMC12137855; doi:10.1038/s41467-025-60404-1)
Supplement: Supplementary file 9 — Source Data [file 41467_2025_60404_MOESM9_ESM.zip › Source Data File 2.xlsx]

## Sheet: Source Data File 2 Tajadura
Source Data File 2_Results from quality control of glycan microarrays with lectins, anti-glycan antibodies and glycan binding proteins
This file contains 6 tables summarising antibody and lectin binding to glycan probes on the following microarrays:
	GLYCAN MICROARRAY SET	MICROARRAY SET DESCRIPTION	FIGURES/TABLES
	1	Sequence defined oligosaccharide microarray for E. coli testing	Used for Data presented in Figure 2 and Supplementary figure 2
	2a	Neutral and sialylated glycans microarray-High density sequence defined oligosaccharide probes with an AEAB linker	Used for Data presented in Figure 3 and Supplementary figure 3
	2b	Neutral and sialylated glycans microarray-High density sequence defined oligosaccharide probes with a PTPA linker	Used for Data presented in Figure 3, Figure 4, Supplementary figure 3 and Supplementary figure 4
	3	Sequence defined oligosaccharide microarray for F. nucleatum testing with neutral and acidic glycan probes and a PTPA linker	Used for Data presented in Supplementary figure 4
	4	Sequence defined oligosaccharide glycosaminoglycan subarray	Used for Data presented in Figure 5 and Supplementary figure 5
	5/5 bis	Sequence defined polysaccharide glycosaminoglycan subarray	Used for Data presented in Figure 5 and Supplementary figure 5 and 7
Abbreviations used:
	MFI	Mean fluorescent intensity background substrated of quadruplicates on microarrays
	SD	Standard deviation of MFI of quadruplicates on microarrays
	Strepavidin-647	Alexa fluor 647 conjugated streptavidin
	Strepavidin-647 + BSA	Alexa fluor 647 conjugated streptavidin with Bovine Serum Albumin
	mIgG	Control Biotinylated anti mouse IgG antibody
	mIgM	Control Biotinylated anti mouse IgM antibody
	rat IgG	Control Biotinylated anti rat IgG antibody
	hIgG	Control Biotinylated anti human IgG antibody
	Anti-LNT	Anti Blood group precursor BG1
	Anti-LacNAc [1B2]	Anti LacNAc [1B2] antibody
	Anti-Blood group A [T36]	Anti-Blood group A [T36] antibody
	Anti-Blood group A [Z2A]	Anti-Blood group A [Z2A] antibody
	Anti-Blood group B [BG3]	Anti-Blood group B [BG3] antibody
	Anti-Blood group B [HEB29]	Anti-Blood group B [HEB29] antibody
	Anti-H type 1 [17-206]	Anti-H type 1 [17-206] antibody
	Anti-H type 2 [BE2]	Anti-H type 2 [BE2] antibody
	Anti-Lewis a	Anti-Lewis a antibody
	Anti-Lewis b	Anti-Lewis b antibody
	Anti -Lewis x [L5]	Anti -Lewis x [L5] antibody
	Anti -Lewis x [BG7]	Anti -Lewis x [BG7] antibody
	Anti-Lewis y	Anti-Lewis y antibody
	Anti-sLewis a [121SLE]	Anti-sLewis a [121SLE] antibody
	Anti-sLewis x [FH6]	Anti-sLewis x [FH6] antibody
	CS56	Anti Chondroitin sulphate A/Chondroitin sulphate C antibody
	Anti-CS [Di4S]	Anti Chondroitin sulphate antibody
	Anti-CS [Di6S]	Anti Chondroitin sulphate antibody
	MZ15	Anti Keratan sulphate antibody
	Anti-hFGF2	Anti human FGF2 antibody
	AAL	Biotinylated Aleuria Aurantia Lectin
	ConA	Biotinylated Concanavalin A Lectin
	RCA-120	Biotinylated Ricinus Communis Agglutinin I
	WGA	Biotinylated Wheat Germ Agglutinin
	PNA	Biotinylated Peanut Agglutinin Lectin
	MAA-II	Biotinylated Maackia Amurensis Lectin I
	MAA-I	Biotinylated Maackia Amurensis Lectin II
	SNA	Biotinylated Sambucus Nigra Lectin
	UEA-1	Biotinylated Ulex Europaeus Agglutinin I
	hSigLec15	Recombinant Human SigLec15-Fc
	HA-BP	Biotinylated Hyaluronic acid binding protein
	hFGF2	Recombinant Human fibroblast growth factor-2

## Sheet: Microarray set 1
Microarray set 1 quality control with lectins and antibodies					Glycan detection system
Probe Information					mIgG		mIgM		Anti-Blood group A [T36]		Anti-Blood group H type 1		Anti-Lewis a		Anti-Lewis x		Anti-Lewis y		Streptavidin_A647		AAL		ConA		RCA-120		WGA
Index	Position*	Probe Id	Probe Name**	Structure***	MFI	SD	MFI	SD	MFI	SD	MFI	SD	MFI	SD	MFI	SD	MFI	SD	MFI	SD	MFI	SD	MFI	SD	MFI	SD	MFI	SD
92	1	2227	A (type 1)-sp		21	0	22	0	15365.8	188.12	23	0	23.75	0.5	23.25	0.5	24	0	22	0	23.5	0.58	22.75	0.96	69	4.55	38.75	0.5
93	2	2228	A (type 2)-sp		21	0	23	0.82	15718.2	1189.05	23.25	0.5	24	0	23.75	0.5	24	0	21.25	0.5	433.5	45.09	23.75	0.96	70.25	2.06	17703.8	67.59
94	3	2229	A (type 3)-sp		21	0	22.5	0.58	8094.75	135.64	23.75	0.5	24	0	25.75	0.5	24	0	21.75	0.5	28.75	1.71	23.25	0.5	76.5	5.51	50.5	3.11
95	4	2230	A (type 4)-sp		21	0	22.5	0.58	8882.75	1089.9	23	0	24	0	23.5	0.58	24	0	21.75	0.5	24.25	0.5	23	0	86.5	4.65	37.5	1
91	5	2231	A tri-sp		21.25	0.5	22	0	1082.5	210.91	24.25	0.5	23.25	0.5	23	0	23	0	21.25	0.5	10054.2	634.75	23.25	0.5	84	8.41	2105.75	135.5
97	6	2232	B (type 1)-sp		21	0	22	0	22	0	25	0	23	0	23.25	0.5	23	0	21.75	0.5	24	0	23	0	91	2.58	41.75	2.22
98	7	2233	B (type 2)-sp		21	0	22	0	37.75	0.96	23	0	23	0	23.5	0.58	23	0	21.5	0.58	1660.75	196.31	23.75	0.5	96.5	5.2	18984	1723.09
99	8	2234	B (type 3)-sp		21	0	22	0	22.5	1	23.5	0.58	23.5	0.58	23.25	0.5	22.75	0.5	21.5	0.58	23.5	0.58	23.25	0.5	104.25	1.89	39.75	4.11
96	9	2235	B tri-sp		21	0	23	0	24.25	0.5	24	0	23	0	23	0	23.25	0.5	22	0	10624.8	681.53	23	0	93.5	8.58	46.25	1.71
151	10	2236	LNFP I-Gly		20.75	0.5	23.5	0.58	23	0	15866.8	1495.67	23	0	23.25	0.5	23	0	21.5	0.58	9896	337.8	26	6	95.75	5.68	43.5	1.73
100	11	2237	H (type 2)-sp		20.75	0.5	23	0	37.5	3.32	23	0	23	0	23.75	0.5	23	0	22	0	15405	1471.1	24.25	0.5	90.75	3.4	17048.5	1022.01
101	12	2238	H (type 3)-sp		20.75	0.5	23	0	23	0	23.5	0.58	23	0	23.75	0.5	23.25	0.5	21.75	0.5	8696.75	813.12	22.5	1	98.5	2.52	52.25	2.22
102	13	2239	H (type 4)-sp		20.5	0.58	23	0	23	0	24	0	23.25	0.5	23	0	23.75	0.5	22.25	1.89	6626	174.66	23	0	86	5.72	52.25	4.86
152	14	2240	2'FL-Gly		20	0	23	0	23	0	24	0	26.25	1.5	23	0	23.25	0.5	21.25	0.5	9315	1000.91	27.25	0.5	95.75	4.35	55	4.55
105	15	2241	Le a-sp		20.5	0.58	22.75	0.5	50.25	3.3	26.25	1.26	3426.25	5496.27	23.75	0.5	23.75	0.5	21.75	0.5	13709.2	897.87	23.75	0.5	89.5	3.32	73.5	5.45
106	16	2242	Le x-sp		20.5	0.58	23	0	22.5	0.58	24	0	23.25	0.5	4306.75	486.06	23.75	0.5	21.5	0.58	13538.5	1803.34	23	0	94.75	3.59	58.75	1.5
103	17	2243	Le b-sp		20.75	0.5	22.25	0.5	23.25	0.5	27.5	1.73	22.75	0.5	22.75	0.5	23	0	21	0	10037.8	694.46	23.75	0.5	89	8.29	50.25	7.93
104	18	2244	Le y-sp		20	0	22.25	0.5	22.25	0.5	24	0	22.5	0.58	22.75	0.5	932	131.91	21	0	13496.5	392.53	23.5	0.58	88	5.35	58.5	9.98
153	19	2245	3'SA-Lac-Gly		20	0	22.25	0.5	75	1.83	24	0	40.25	34.5	23.5	0.58	23	0	21.25	0.5	27	0	23.5	0.58	89.5	4.2	53.25	7.27
154	20	2246	6'SA-Lac-Gly		21	0	22.25	0.5	22.25	0.5	24	0	217.25	388.5	23.75	0.5	23	0	21	0	24	0	23.75	0.5	98.5	5.8	41	1.41
155	21	2247	3'SLN(Gc)-sp		21	0	23	0	23	0	24	0	23.75	0.5	22.25	0.5	23	0	21.75	0.5	23.75	0.96	25.25	4.5	79.5	5.45	46.75	3.3
156	22	2248	6'SLN(GC)-sp		21	0	23.5	0.58	23.5	0.58	24	0	23.5	0.58	22.5	0.58	23	0	22	0	25	0	23	0	81.25	7.5	50.5	5.26
157	23	2249	LSTb-Gly		21	0	22.75	0.5	104	3.56	23.25	0.5	610.75	761.41	23.25	0.5	23	0	21.25	0.5	29.75	0.5	23.75	0.96	95.75	3.4	53.25	3.2
158	24	2250	DSLNT-Gly		21	0	23	0	23	0	24.75	0.5	23.5	0.58	23.5	0.58	23	0	21.5	0.58	27.5	0.58	24.75	1.5	100.25	1.71	2158.25	289.9
159	25	2251	DSMFLNH-Gly		21.5	0.58	23.25	0.5	23.5	0.58	24	0	23.75	0.5	22.5	0.58	23	0	21	0	5910.25	504.81	23.25	0.5	96.75	7.89	63.25	9.29
107	26	2252	SiaLe a-sp		21.75	0.5	23.25	0.5	22	0	23.75	0.5	23.5	0.58	22.75	0.5	23	0	21	0	9192.25	61.95	23.5	0.58	101.75	6.18	57.75	11.7
108	27	2253	SiaLe x-sp		21.5	0.58	23	0	32	1.83	23.25	0.5	24	0.82	23.5	0.58	22.75	0.5	21.25	0.5	10005.5	66.31	23.25	0.5	90.25	3.86	115	9.38
109	28	2254	3'-O-su-Le a-sp		22	0	23.5	0.58	22	0	23.5	0.58	23.25	0.5	23.75	0.5	22.75	0.5	21.25	0.5	14749.5	392.95	24	0.82	90.25	4.57	54	6.16
110	29	2255	3'-O-su-Le x-sp		21.75	0.5	23.25	0.5	23	0	23.5	0.58	24	0	23.25	0.5	24	0	21.5	0.58	12229.8	341.63	23.25	0.5	69	2.58	46.5	4.36
160	30	2256	Man5-GN2-Gly		27.25	0.96	23.75	0.5	23	0	23.75	0.5	24	0	23	0	24	0	22	0	57.5	6.35	10851	883.02	90	2.45	9068.25	1323.96
161	31	2257	Man6-GN2-Gly		27.5	1.29	23.75	0.5	74.5	3.42	23.5	0.58	24.25	0.5	24.25	1.26	24	0	21.25	0.5	33.25	2.06	13123	768.97	92.5	4.73	6426.25	191.31
162	32	2258	NA2-Gly		22	0	23.75	0.96	23.5	1	24	0	23.75	0.5	24.25	0.96	24	0	31	3.16	45.25	1.26	5279.25	660.58	12976	1215.22	15118.8	1335.19
7	33	2259	Man5-GN2-AEAB		24.5	0.58	23	0	22	0	23.75	0.5	24	0.82	23	0	24	0	22	0	24.75	2.22	14062.2	878.29	80.75	2.5	64.25	10.87
8	34	2260	Man6-GN2-AEAB		31	1.41	23.5	0.58	22.25	0.5	23.75	0.5	24	0	22.75	0.5	24.25	0.5	22.25	0.5	24	0	14843	1661.8	60.5	5.8	55.25	0.96
9	35	2261	Man7-1-GN2-AEAB		30.75	1.71	23.5	0.58	24.25	0.5	23.25	0.5	23.5	0.58	23.75	0.96	23.5	0.58	22	0	24	0	17846.8	1123.85	69	1.83	55.5	1.91
10	36	2262	Man7-2-GN2-AEAB		27.5	1.29	23	0	22	0	23.5	0.58	23.25	0.5	23.5	0.58	23.25	0.5	21.75	0.5	29.75	12.18	20162	176.55	76.75	4.43	51.75	1.71
11	37	2263	Man8-GN2-AEAB		22.5	1	22.5	0.58	22	0	23	0	23.25	0.5	22.5	0.58	24.25	0.5	22	0	24.75	0.5	14499.8	417.08	87.75	6.13	55.75	4.5
12	38	2264	Man9-GN2-AEAB		26.75	2.5	22.5	0.58	21.75	0.5	23	0	22.75	0.5	22	0	24	0	21.5	0.58	24	0	13053.2	693.75	70	2.45	50	2.94
163	39	2168	GalNAc-beta-O-Ser		21	0	22.75	0.5	103.25	5.68	23	0	23	0	23.25	0.96	23.25	0.5	21	0	29.25	0.96	25.5	0.58	91.75	0.5	54.25	1.89
164	40	2167	GalNAc-beta-O-Thr		21	0	23.25	0.5	22	0	23	0	23	0	23.75	0.5	24	0	21.25	0.5	26.75	4.19	27.25	5.25	91.5	6.86	45.5	1.73
1	41	2265	Core 1-Ser		30.75	0.96	32	0.82	31.5	0.58	33.75	0.5	25.75	1.71	26.25	2.06	27	2.16	31.5	1.73	36	1.63	36.5	2.08	95	4.24	61.75	4.5
2	42	2266	Core 1-Thr		21	0	22	0	21.5	0.58	22.75	0.5	22.75	0.5	22	0	23.5	0.58	21	0	25.25	0.5	26.25	0.5	81	2.94	46.25	2.63
3	43	2267	Core 2-Thr		21	0	22.5	0.58	63	8.52	23	0	22.5	0.58	24.5	1.73	23	0	21	0	26	0	24.25	0.5	94.25	4.86	50	1.41
165	44	2268	Core 2-sp		21.25	0.5	22.75	0.5	21.75	0.5	22.5	0.58	22.75	0.5	23	0.82	23	0	21.25	0.5	25	0	25.5	1.73	88.5	7.77	4229.75	404.85
166	45	2269	Core 3-Ser		21	0	22.25	0.5	21.75	0.5	22.5	0.58	23.75	0.5	22.25	0.5	23	0	21	0	24.75	0.96	23	0	100	9.93	47.5	2.08
167	46	2270	Core 3-Thr		21	0	22.25	0.5	22	0	22.75	0.5	23.25	0.5	22	0	23	0	20.75	0.5	24.5	0.58	24	0	74	3.16	51	8.68
168	47	2271	Core 4-Thr		21	0	22.75	0.5	60	1.63	22.75	0.5	22.75	0.5	23	0	23	0	21	0	25	0	24	1.41	82	1.63	48.25	0.96
169	48	2272	Core 4-sp		21	0	23	0	22	0	22.25	0.5	23.25	0.5	23.25	0.5	23	0	21.25	0.5	24.5	0.58	25.5	2.38	87.75	5.19	5269	606.18
170	49	2273	Core 6-sp		22	0	22.75	0.5	23	0	24	0	23.75	0.5	22.75	0.5	24	0	21.5	0.58	28.75	3.77	25.75	0.5	83	8.08	13540.2	1030.41
171	50	2274	STn-Ser		22	0	23	0	22	0	23.75	0.5	23.5	0.58	22.25	0.5	23.25	0.5	21.25	0.5	24.25	0.96	24.75	0.96	68.75	4.11	50.5	3
172	51	2275	STn-Thr		22	0	23	0.82	33.5	1	23.75	0.5	23.5	1	22.75	0.5	23.75	0.96	21.5	0.58	23.75	0.5	25.25	2.5	67	2.94	51	4.16
4	52	2276	SA1(2-3)-TF-Ser		22	0	23.5	0.58	23.25	0.5	23.5	0.58	24	0	23.5	0.58	23.75	0.5	21.5	0.58	24.25	0.5	25	1.41	93.25	1.89	47.75	1.26
5	53	2277	SA1(2-6)-TF-Ser		22.5	0.58	23	0	22.25	0.5	23.75	0.5	23.5	0.58	23.75	0.5	24	0	22.25	0.5	26	1.41	25	0.82	93	4	46.25	3.1
173	54	2278	SA2-TF-Thr		22.25	0.5	23.5	0.58	22	0	24	0	23	0	23.5	0.58	23.25	0.5	22.5	0.58	25.25	0.5	26.5	0.58	97	5.83	54.5	9.04
6	55	2279	6-Su-3'SiaTF-sp		22	0	24.5	2.38	36.25	2.63	26.75	6.85	22.75	0.5	24	0	23	0	22.25	0.5	24.25	0.5	25.5	2.38	69	1.83	62.75	2.99
174	56	2280	GlcNAcb-2'TF-sp		22.25	0.5	23.75	0.5	22.5	0.58	23	0	23	0	24.25	0.5	23.25	0.5	22.25	0.5	24	0.82	24.25	0.5	75	5.72	11407	781.9
175	57	2281	GlcNAcb3`TF-sp		31.75	20.17	23	0	22.75	0.5	24	0	23	0	23	0	24	0	22	0	25	0.82	24.25	1.26	79.5	4.65	58.75	2.63
176	58	2282	3-LacNAc-Tn-sp		21.5	0.58	23	0	22.25	0.5	24	0	23	0	23.25	0.5	23	0	22	0	24	1.15	23.5	0.58	3064.25	95.51	50.5	5.69
177	59	2283	6-LacNAc-Tn-sp		21.5	0.58	23.25	0.5	29.75	0.5	23.25	0.5	23	0	24.25	0.5	23.75	0.96	22.25	0.5	25.75	0.5	25.75	0.96	3583	179.4	19974.2	1314.07
178	60	2284	Gal-Core3-Ser		21.5	0.58	23.25	0.5	23	0	23.5	0.58	23.5	0.58	23.75	0.5	23.75	0.5	22	0	26	4	23.75	0.5	751	38.29	48.75	0.96
179	61	2285	G(3S)-Core3-Ser		21.5	0.58	23.25	0.5	23.25	0.5	24	0	23.5	0.58	23.5	0.58	24.25	0.5	21.75	0.5	25.5	1.73	22.75	0.5	82.75	2.75	43.75	2.36
180	62	2286	GalN-G(3S)-Core3-Ser		20.25	0.5	23.5	0.58	23	0	24.5	0.58	23.25	0.5	24.25	1.26	24	0	22	0	25.5	1	23.75	0.5	81.75	2.75	50.75	3.77
181	63	2287	GSC967-Ser		21	0	23.25	0.5	42.5	2.08	24	0	23.5	0.58	24.75	0.5	24	0	21.75	0.5	25.5	1	22.5	0.58	91	3.46	53.25	2.75
182	64	2288	SM1a-1-C3-N-sp		20.75	0.5	23	0	23	0	23.75	0.5	24.25	0.5	24	0	24	0	21.75	0.5	24.5	0.58	23	0	79	7.87	50.75	2.99
183	65	2289	ChitoBiose-Gly		22	0	24	0	23	0	24	0	23.5	0.58	23.25	0.5	24.25	0.5	22	0	29.25	1.5	26.75	0.5	76	4.97	15119.5	117.45
184	66	2290	Fuc(3)GlcNAc-Gly		21.75	0.5	23.5	0.58	22	0	24.25	0.5	23	0	23.5	0.58	23.75	0.5	22	0	11702.2	94.58	23.25	0.96	52.75	3.2	52.25	1.5
185	67	2291	DiFuc(3,6)GlcNAc-Gly		22	0	23.75	0.96	30.5	0.58	23.5	0.58	23	0	24.75	2.22	23.5	0.58	21.75	0.5	10640.2	51.44	23.25	0.5	51.25	2.06	54	0.82
186	68	2292	6F-GlcNAc-Gly		22	0	23.75	0.5	22.25	0.5	24	0	23.5	0.58	23.75	0.5	23	0	22	0	11593	730.75	23.75	0.5	63.75	7.89	197.25	24.78
187	69	2293	chitotriose-sp4		22	0	22.75	0.5	23.25	0.5	24	0	23.75	0.5	23	0	24	0	22	0	35.75	0.5	28	0	79.5	8.06	10518	1503.08
FOOTNOTE:
*Refers to position on microarray set
**The probe names include an abbreviated description of the glycan moiety followed by the chemical linker abbreviation:
sp: -O-CH2-CH2-CH2-NH2; sp4: -NHCO-CH2-NH2; Ser: Serine; Thr: Threonine; Gly: Glycine; AEAB: N-(aminoethyl)-2-aminobenzamide
***The probe structure is shown using the following monosacharide legend:
Galactose, Mannose, Glucose, N-acetyl glucosamine, N-Acetyl galactosamine, Acetyl- Neuraminic acid, Glycolyl- Neuraminic acid, Fucose, Glucuronic acid, Iduronic acid
N-sulfated glucosamine, delta-UA: 4,5-unsaturated hexuronic acid, S Sulphate.
HEATMAP COLOUR LEGEND: Dark blue: 0-1%, light blue: 1-10%, yellow: 10-30%, orange: 30-70% and red: 70-100% of max intensity for antibody or lectin tested.

## Sheet: Microarray set 2a
Microarray set 2a quality control with lectins and antibodies					Glycan detection system
Probe Information					mIgG+mIgM		rat IgG		CS56		Anti-LNT		Anti-Blood group A [T36]		Anti-Blood group A [Z2A]		Anti-Blood group B [BG3]		Anti-Blood group B [HEB29]		Anti-H type 1 [17-206] #		Anti-H type 2 [BE2]		Anti-Lewis a		Anti-Lewis b		Anti -Lewis x [L5]		Anti-Lewis y ##		Anti-sLewis a		Anti-sLewis x [FH6]		Strepavidin-647		Strepavidin-647 + BSA		AAL		ConA		RCA-120		WGA		PNA
Index	Position*	Probe Id	Probe Name**	Structure***	MFI	SD	MFI	SD	MFI	SD	MFI	SD	MFI	SD	MFI	SD	MFI	SD	MFI	SD	MFI	SD	MFI	SD	MFI	SD	MFI	SD	MFI	SD	MFI	SD	MFI	SD	MFI	SD	MFI	SD	MFI	SD	MFI	SD	MFI	SD	MFI	SD	MFI	SD	MFI
88	1	3338	CS(OS)-DP10-AEAB		1	0.8	0.2	0.5	14.2	3	0.5	0.6	10.2	1.5	1	0.8	3.5	1.7	0.8	1	1.2	0.5	1	0	1	0	1.2	0.5	0.8	1	1.2	0.5	0	0.6	1.5	0.6	0	0	0.8	0.5	5.2	0.5	0.2	0.5	4.2	1.3	9.2	1	0
89	2	3340	CS(OS)-DP12-AEAB		0	0	0.2	0.5	10.8	1	3.5	1	67.2	5.7	4.8	0.5	2	0.8	172.8	342.2	5	0.8	1	1.2	1.2	0.5	0.8	0.5	0.8	0.5	0.8	0.5	0.2	0.5	1	0	0	0	1.2	1	37.8	3.3	3.2	1.5	28.8	1	52	5.9	0.8
90	3	3342	CS(OS)-DP14-AEAB		0.2	0.5	0.5	0.6	28.8	8.2	6.2	1.3	144.8	11	9.2	0.5	3.8	2.1	1	0.8	11.8	0.5	2	0	7	9.3	2	0	1.8	0.5	2.5	1.3	0.5	0.6	10.8	16.8	0.8	0.5	1	0.8	197.2	10.3	8.8	1.9	31.8	4.1	407.8	19	1
1	7	2265	Core 1-Ser		6.2	1.5	3.8	1.3	17	1.6	13.5	1.7	14.5	1.3	13	1.8	10.8	2.9	16.5	8.2	16.5	1.9	11.2	3.4	11	4.1	16.5	1.3	10	1.8	16.2	1.3	5.2	1	9.5	3.3	0.2	1.3	6.2	3.5	21.5	1.7	19.2	2.5	15	2.2	22	1.6	17883.5
2	8	2266	Core 1-Thr		0	0.8	0	0	20	8.3	0.8	0.5	1	1.2	0.5	1.3	0.2	1	0	0.5	410.2	819.8	0.5	1	48.8	95.5	0.5	0.6	0.8	0.5	0.8	0.5	0.2	0.5	0.5	0.6	0.5	1	0.2	1	1.5	1	1.5	0.6	3.5	1	2.5	1	22303
3	9	2267	Core 2-Thr		0.2	0.5	0.5	0.6	8.8	8.1	0.2	0.5	1.8	1.5	0	0	0.5	1	0	0	0.5	0.6	0	0	0.5	0.6	0.2	1	1	1.4	0	0	0.2	0.5	1	0	0	0	0	0	1.2	0.5	0.8	1	3.8	3	6.5	3.9	17180.2
4	10	2276	SA1(2-3)-TF-Ser		0.5	0.6	0.8	0.5	6.8	1.5	1.2	1.3	0.2	0.5	0	0	0.5	0.6	0	0	0	0.5	0.5	1.3	0.5	0.6	0	0	1.2	1.3	0	0	1	0	0.2	0.5	0.2	0.5	0	0	1	0.8	0	0.8	3	2	27.5	25.7	0
5	11	2277	SA1(2-6)-TF-Ser		0.5	0.6	0	0	5.2	5	0.2	0.5	0.2	1	0	0	0.2	0.5	0	0.5	0	0	3.2	2.5	3.5	6.4	0	0	0.8	0.5	0.2	0.5	1	0.8	3	5.4	0	0	0	0	1.8	1	0.8	1	1.8	1	2	1.4	8916.8
6	12	2279	6-Su-3'SiaTF-Sp		0	0.8	0	0.5	14.2	10.2	1.5	1.3	0	0	0	0.5	1.8	2.2	0.5	0.6	0.2	0.5	0.5	1	0	0	0.5	0.6	0.8	1	0	0	1	0	0.8	0.5	1	2	0	0	1.8	0.5	2.5	3.7	2.8	2.2	344.5	26.7	0
29	13	3326	LNnT-AEAB		6.5	12.3	0.5	0.6	16	1.6	0.2	0.5	220.2	23	4.2	1	1	0.8	0	0	7	0.8	1.2	0.5	0.2	1	2.2	0.5	0.2	0.5	1.2	1	0.5	0.6	4.8	3.5	0.2	0.5	2.8	1.5	62	10.2	43.2	2.2	9165.8	1644.4	254	25.4	5.2
7	15	2259	Man5-GN2-AEAB		0.5	0.6	0	0	9.2	1.3	1.8	1	0.8	1.5	1	0	3	0	3.5	1	0.2	0.5	6.2	4.4	2.2	3.9	3.2	0.5	0	0.8	2.5	0.6	0	0	2.2	1	0.2	0.5	0.2	0.5	2.2	3.9	15420.8	906	1.2	0.5	59	12.9	0.2
12	16	2264	Man9-GN2-AEAB		0.5	0.6	0.2	0.5	17.2	11.3	1	0.8	1.2	1	1	1.2	8.5	12.4	3.2	0.5	0.8	1	3.2	0.5	0.2	0.5	4	0.8	0.8	0.5	1.2	1	0.2	0.5	12	20	1.2	1.3	0.2	0.5	2.5	1.7	14819.8	1220.5	1.8	2.2	33.2	65.8	0.5
8	17	2260	Man6-GN2-AEAB		0	0	0.5	0.6	7.8	1.7	1.2	0.5	0.8	0.5	0.5	0.6	2	0.8	2.2	0.5	0.5	1	2.5	1	0	0	3.2	0.5	0.2	1	1.8	0.5	0	0	3.5	1.9	0	0	0	0	2.8	5.6	14259.5	2356.3	4	0	1.5	0.6	0
9	18	2261	Man7D1GN2-AEAB		0.2	0.5	0.5	0.6	8.5	0.6	1.8	0.5	0.5	1	0.2	0.5	2.5	0.6	2.8	0.5	0.5	0.6	3	0.8	0	0.8	3.2	0.5	0	0	2	0.8	0.2	0.5	2.8	1.7	0	0.5	0.5	0.6	1.2	0.5	12317	1115.5	5.8	1.7	0.8	1.7	0.2
10	19	2262	Man7D3GN2-AEAB		0.5	0.6	0.2	0.5	13.2	1.9	1.5	0.6	0	0	0.5	0.6	2.2	1	3.2	1.3	0.5	0.6	4.2	3.2	1.5	1.7	3.5	1.9	0	0.5	1	0	0.5	0.6	2.2	1	0.2	0.5	0	0.5	0	0	17368	1483.3	1.8	1.3	5.8	1.5	0.2
11	20	2263	Man8-GN2-AEAB		0.2	0.5	0	0	9.8	1.7	2	0	0	1	0.8	0.5	2.8	0.5	3.8	1	0.2	0.5	3.5	0.6	0	0.8	2.8	1.3	0	0.8	1.8	0.5	0	0	1.5	1	0.5	0.6	0.2	0.5	21	36.7	16299.2	1359.3	2.5	1.7	2	0.8	0
13	23	3210	Fetuin N-Glycan A2-AEAB		0	0.5	0	0	142.8	24.5	1.8	0.5	65.5	3.9	1.8	0.5	0.2	0.5	0	0	3.2	1.3	0	0.8	0.5	0.6	3.5	0.6	1.8	1	0	0.8	0	0.5	1.2	0.5	0.2	0.5	1	2	51.2	3.9	3.5	1	1971.2	274.4	272.2	16.9	0.2
14	24	3211	Fetuin N-Glycan A3-SA3(a)-AEAB		0	0	0	0	6.2	2.9	1	0.8	32.8	2.6	1.2	0.5	0	0	0.2	0.5	1.2	0.5	0	1.4	1	2.7	0.8	0.5	0.2	0.5	0	0	0	0.5	1.5	0.6	4.2	4.7	4.5	8.4	23.2	1.7	0	0.6	2680.2	369.5	862.2	83.3	0.8
15	25	3212	Fetuin N-Glycan A3-SA3(b)-AEAB		0	0.8	0.5	1	47.8	3.3	1.2	0.5	44.5	2.5	1.5	0.6	2.5	1.7	0	0.5	4.8	3.6	0	0.5	0	0	2.2	0.5	1	0	0	0	0	0	2.2	2.1	0	0	2.2	1	48.8	2.6	1.5	0.6	3362.5	109	384	15.5	0.5
40	26	3158	A-T1-Hexa-AEAB		0	0	0	0.6	12.5	5.3	0.8	1	22377.5	2388.3	116.8	3.2	0.8	0.5	0.5	0.6	17.5	0.6	0	0	0	0.5	1.5	0.6	0	0	0	0	0.5	0.6	0.2	0.5	0	0	0	0	1.5	0.6	0	1.2	2.2	1	41.5	1.3	0
42	27	3159	A-T2-Hexa-AEAB		0.5	0.6	0	0.5	61.2	5.3	0.8	0.5	15907.5	3805.2	1091.8	221	7.2	1.7	0.5	0.6	0	0.8	0	0.5	0.8	2.2	4.2	1.5	2.2	2.1	0.2	0.5	0	0	2.5	2.4	0.2	0.5	0	0.5	7.8	0.5	31.5	58.4	4.8	0.5	3226.8	645.4	0.2
45	28	3160	A-T4-Penta-AEAB		0.2	0.5	0	0.5	809.8	12.7	0.8	1	17022.8	3324.2	30	0.8	0.8	1	0.8	0.5	0	1	0.5	1.3	7.8	1.3	5.8	2.2	1.8	0.5	0	0	0	0.6	1	0.8	0	0	0	0.6	12	2.9	1.2	2.1	2	1.8	75	2.9	0.2
47	29	3161	B-T1-Hexa-AEAB		0	0	0	0.6	80	6.7	2.2	1	1	0.8	1	0.8	2698	349.9	1430.2	70.3	1187	39	0.2	1	193	384	7.5	1.7	3.8	2.5	0.2	0.5	0.5	0.6	5.2	1.5	0	0	0.5	0.6	1	0	0.5	0.6	2.5	1.3	14	2.2	0.5
49	30	3162	B-T2-Hexa-AEAB		0.2	0.5	0	0.5	46.5	2.6	1	0.8	0	0	0.2	0.5	2531.8	48	373.5	14.7	0	0.5	0.5	0.6	2.2	2.9	4.5	0.6	3.8	1	0	0	0.5	0.6	1.8	1	0	0	0.5	0.6	5.2	0.5	0	0.5	3.8	1	4349.8	290	0.5
53	58	3330	LNFPI-AEAB		1	0	0.2	0.5	19	3.5	0.8	0.5	0.5	0.6	0.2	0.5	0.8	0.5	0	0	13569.8	1114.9	11.5	2.1	1.2	1.9	10.8	1	0	0.8	0	0	0	0	0	0	0	0	0	0	11196.5	2094.4	0.8	1	5.8	1.7	0.8	1.7	0
55	32	3164	LNnFPI-AEAB		11.5	15	0	0	37	4.8	1	0.8	0	0	0.8	0.5	0.8	0.5	0.8	1	0	0.6	10119.5	761.6	9.5	11	4.8	2.8	0.8	1	3183.8	92.7	0	0.5	1	1.4	0	0	3	4.7	16707.8	272.9	2	1.8	37.8	14.1	1303.5	106.9	0
68	33	3165	LNFPII-AEAB		4	1.2	0	0.5	13.2	1	0.8	1	0.5	0.6	0.8	0.5	0.2	0.5	0	0	0.5	0.6	0.2	0.5	8223.5	821.8	1.5	0.6	9	0	0	0.5	0.5	0.6	0	0	0	0.5	15.5	29	12460.5	615.4	0	1	3.5	2.6	0.2	1	0.5
71	60	3334	LNFPIII-AEAB		1	0	0.2	0.5	200	75.9	12.8	9	0.8	1	1.8	1.3	1.2	1	0	0.8	0	0	5.5	5.4	0.8	1	5.2	2.8	12578	2309.6	167.8	8.8	0.2	0.5	8.5	5.3	0	0	0.2	0.5	10451	1142.6	0.2	0.5	0	2.1	2.8	1.5	0
59	61	3336	Lewis b-Penta-AEAB		1	0	0	0	16.5	5.3	0.2	0.5	0	0	0.2	0.5	0.2	0.5	0	0.6	0.8	0.5	1	1.4	1	2	4765.8	1110.1	0.2	0.5	0.5	0.6	0	0	0	0	0.8	0.5	0.2	0.5	11400.8	1190.8	2	0.8	3	2.4	217.2	431.8	0.2
60	36	3168	LNDFHI-AEAB		0	0.5	0.8	0.5	107.8	11.7	2.2	0.5	0.5	0.6	1.8	0.5	2	0.8	1.8	1.3	1	0.8	6.2	1.5	0.8	0.5	6832.8	418.6	5.2	2.1	0.8	0.5	0.2	0.5	6.2	1	0	0	3.5	5.7	9179.8	415	9	14	2.8	0.5	4	1.8	1.2
64	37	3169	Le-y Penta-AEAB		10.8	2.1	0	0	10.5	1.3	0.5	0.6	0	0	0.2	0.5	0.8	0.5	0	0	0.2	0.5	0.2	0.5	0.2	0.5	0.8	1	0.5	0.6	6840.2	292.2	0	0	0.2	0.5	0.5	1	0.5	0.6	12729.8	598.2	134.5	269	4.2	1.5	0.8	0.5	438
46	38	2340	Globo A Hepta-AEAB		0	0	0	0.5	1326.2	29	0.5	0.6	19722	826.8	105.2	3	3.5	0.6	1.5	0.6	0.2	0.5	0	0	146.2	10.2	3.5	0.6	1	1.4	1.5	0.6	0	0.8	0.2	0.5	0	0.5	0.5	0.6	100.8	7.5	1	0	7.8	1	255.5	63.7	1
52	39	2341	Globo B Hepta-AEAB		0	0	0.2	0.5	323	15.9	1.2	0.5	0.2	0.5	1	0.8	4957.5	391.1	481.5	8.7	0.2	0.5	1.5	2.4	0.2	0.5	4.5	1.3	0	0	0	0	0.2	0.5	2.8	1.9	0.5	0.6	0	0	30.2	46	0.2	0.5	4.8	1.5	0.2	1	568.2
58	40	2342	Globo H Hexa-AEAB		0	0	0	0	30.5	6	2.8	0.5	0	0	1	0	4	0.8	3	0	0	0.8	3.5	0.6	0	0	10	0.8	0.8	0.5	2.5	0.6	0.8	0.5	5.2	1.7	0.2	0.5	0.2	0.5	2907.8	207.5	2.5	1.9	1431.8	2848.8	2	1.2	0.5
23	41	2333	SSEA4 Hexa-AEAB		0	0	0.2	0.5	19	2.9	0	0.8	0.5	0.6	0.2	0.5	0.8	1	0.5	0.6	0	0.5	0	0.5	0.5	1	1.2	0.5	0.5	0.6	0	0	0	0.5	0	0.5	0	0.5	0	0	2.2	1.3	0	0	4	1.4	445.5	12.3	0.8
16	42	3356	LSTa-AEAB		0.2	0.5	0	0	130	80.9	20	4.3	17.8	3.3	2.2	2.2	9.8	0.5	3.2	1.9	3	0.8	2.2	2.6	4.5	3.1	7.2	0.5	27	10.1	5.8	4.9	1	0	17.8	8.5	0	0	3.2	5.3	28.2	3.6	14	8	7	3.7	210.5	70.4	63
24	43	3357	LSTb-AEAB		0	0	0.5	0.6	101	28.2	48.8	10.6	2.8	1.5	1.2	0.5	6	2.4	1.5	1.7	0	0	1.8	2.9	1.5	1	8.2	5.2	10.2	4.2	2.5	2.4	0	0	4.5	0.6	0	0	0	0	7.8	1.3	1	0.8	8.5	2.5	42.8	6.3	13
25	44	3358	LSTc-AEAB		0.2	0.5	0.5	0.6	48.2	10.4	1.2	1.3	2	2.7	0.8	1	0.2	0.5	0.2	0.5	0	0.5	1	0.8	1	0	3.8	1	4.5	3	0	0	0	1	3.2	1	0	0	2.8	5.5	7.5	1.3	2	1.6	475.2	119.1	5.5	2.1	0.5
17	45	3359	LSTd-AEAB		0.2	0.5	0.2	0.5	11	3.5	0.5	0.6	15.5	1.9	1	0.8	0.5	1.7	0.8	0.5	0.5	0.6	0	0.8	1	0	2.2	0.5	0	0	0.5	0.6	0	0	1.5	0.6	0	0.6	2	0.8	11.8	0.5	1	0.8	3	0.8	821.8	327.5	1
18	46	3360	3'Sia-Octa-eT2-AEAB		0.5	0.6	0.2	0.5	113.5	8.5	6.5	3.4	4.2	1	1.5	1	6	3.4	3.8	3.3	0.2	1.3	0.2	1.9	7.8	4.9	9.8	2.5	19.2	6.1	3.2	1.7	0	0.5	462.8	171.1	479.2	959.8	1	0.8	4.5	1	8.8	5.1	7.2	5	7150.2	1329.1	30.2
26	47	3361	6'Sia-Octa-eT2-AEAB		1	0	1	0	666.2	85.3	15.5	1.7	9.8	1.3	4.5	0.6	12.8	1	8.8	1	3.8	1	7.2	1.3	6.8	1	17.2	1.3	44.8	3.3	7.8	0.5	1	0	25.5	3.1	8	17.3	0.5	0.6	24.5	16.4	24.2	1	356.2	13.4	308.2	15.6	133.5
78	48	2751	HMO Tang HP1-AEAB		2.8	3.5	0	0	17	0.8	3275.8	19.4	0	0	0	0	1.5	1.3	0.2	1	3.5	5.1	1.2	1	34.5	1	2.2	0.5	7329.2	970.7	80	7.3	0.8	0.5	2	1.4	0	0.6	0	0.6	13142.8	577.1	0	0.8	5222	1406.4	887.2	56.8	12
85	49	2752	HMO Tang HP2-AEAB		4.5	0.6	0	0.6	13.5	1.3	2.2	2.5	0.5	0.6	0.8	0.5	0.5	0.6	0	0	0.8	0.5	0.2	0.5	3748.2	45.3	903.2	17.7	11627.8	2582.1	230.8	10.5	0.8	0.5	1	0.8	0	0.5	0.2	0.5	14310	1780.1	0.8	1	27.2	3.5	187.5	6.6	0.5
84	50	3255	T3FiLNO(a)-AEAB		4.8	1	0.2	0.5	100.5	96.6	4.2	2.2	5.2	1.5	0.2	0.5	1.2	1.5	2.5	2.4	0.5	0.6	0.8	1	9350.2	1148.5	7	4.2	37.2	3.3	2	1.8	0.2	0.5	1	0.8	0.5	1	1	0	16358	867.3	1.2	0.5	16.8	1	4.2	3	1
79	51	3259	T3FiLNO(b)-Gly		2.5	0.6	8.8	18.2	8.8	3.9	189.8	4.6	0.8	0.5	0	0	1.8	0.5	1.2	0.5	11349	200.3	4.5	1.3	0.2	0.5	3.8	1	0.8	0.5	262.8	24	0.2	0.5	0.8	0.5	0	0	10.5	21	13209.8	1039.3	0	0	498.5	49.2	214.2	28.3	1.2
86	52	3256	TFLNH-AEAB		2	0.8	0	0	13	0.8	1.5	1.3	0.8	0.5	1.2	1	1.8	1	0.2	0.5	1.8	3.5	15.2	27.2	1.8	1	7389.2	678.4	10718.2	2009.3	198.5	6.4	0.5	0.6	1.5	1	0	0	0	0	17468.8	1134	3.5	0.6	2	0.8	1.5	0.6	1
87	53	3260	TFLNH-Gly		2.8	0.5	0	0	2.2	1.7	0.2	0.5	0.2	0.5	0.8	0.5	0.5	1.7	0	0	0.5	0.6	0.2	0.5	0	0	6079	263	501.2	42.6	1.5	0.6	1	2	0.8	0.5	0	0.5	0	0	14435.2	1449	1	0	25.8	5	21.8	8.9	0.2
82	54	3257	MFLNH I-AEAB		0	0	0	0.5	198.8	61.2	6	6.9	2.8	1	0	0	1.2	0.5	0.2	0.5	312.8	18.7	0.2	1.3	1.2	1.3	37.2	3	28.8	4.6	6.8	1.7	0	0	9.8	3.6	0	0.8	0.2	0.5	3627.2	220	0.8	2.2	10333.5	1705.9	10386.8	257.7	1.5
81	55	3261	MFLNH I-Gly		0	0.6	0	0	28.5	4.7	1.2	0.5	0.5	0.6	0.5	0.6	0.8	0.5	0	0	292.5	57.8	0	0.6	0	0	2.5	1	1.8	2.9	0.5	0.6	0.5	0.6	0.5	0.6	0	0	4.8	2.8	4928.2	652.9	0	0	11856	229.4	9199.8	953.7	1.8
83	56	3258	DFLNH(a)-AEAB		0.8	0.5	0	0.5	15.8	1.5	1.5	1.3	10	0	0.5	0.6	1.8	3.6	0	0.5	240.5	9	18	33.3	0.8	1	1741.2	120	10670	2072.8	143	9	0.2	0.5	1.2	0.5	0	0.5	0	0.8	14355	570.6	6.5	5.9	8.5	6.4	17.2	1	0.2
80	57	3262	DFLNH(a)-Gly		1.2	0.5	0.5	0.6	8	1.4	52.8	104.8	0.5	0.6	0	0	0.5	1	0	1	239	15.4	0	0	41	80	2	0.8	1312	86.5	8.5	1.3	0	0	0	0.5	0	0	14	28	14265.8	2167.5	0	0	12.8	2.8	87.8	66.1	0.2
FOOTNOTE:
*Refers to position on microarray set
**The probe names include an abbreviated description of the glycan moiety followed by the chemical linker abbreviation:
Ser: Serine; Thr: Threonine; Gly: Glycine; AEAB: N-(aminoethyl)-2-aminobenzamide
***The probe structure is shown using the following monosacharide legend:
Galactose, Mannose, Glucose, N-acetyl glucosamine, N-Acetyl galactosamine, Acetyl- Neuraminic acid, Glycolyl- Neuraminic acid, Fucose, Glucuronic acid, Iduronic acid
N-sulfated glucosamine, delta-UA: 4,5-unsaturated hexuronic acid, S Sulphate.
HEATMAP COLOUR LEGEND: Dark blue: 0-1%, light blue: 1-10%, yellow: 10-30%, orange: 30-70% and red: 70-100% of max intensity for antibody or lectin tested.
# Secondary binding to B type 1-AEAB by Anti-H type 1 [17-206]
## Secondary binding to H type 2-AEAB by Anti-Lewis y BG8
[truncated: 13 more columns]

## Sheet: Microarray set 2b
Microarray set 2b quality control with lectins and antibodies					Glycan detection system
Probe Information					mIgG+mIgM		rat IgG		CS56		Anti-LNT		Anti-Blood group A [T36]		Anti-Blood group A [Z2A]		Anti-Blood group B [BG3]		Anti-Blood group B [HEB29]		Anti-H type 1 [17-206] #		Anti-H type 2 [BE2]		Anti-Lewis a		Anti-Lewis b		Anti -Lewis x [L5]		Anti-Lewis y ##		Anti-sLewis a [121SLE]		Anti-sLewis x [FH6]		Strepavidin-647		Strepavidin-647 + BSA		AAL		ConA		RCA-120		WGA		PNA
Index	Position*	Probe Id	Probe Name**	Structure***	MFI	SD	MFI	SD	MFI	SD	MFI	SD	MFI	SD	MFI	SD	MFI	SD	MFI	SD	MFI	SD	MFI	SD	MFI	SD	MFI	SD	MFI	SD	MFI	SD	MFI	SD	MFI	SD	MFI	SD	MFI	SD	MFI	SD	MFI	SD	MFI	SD	MFI	SD	MFI
56	17	3116	H Tetra T2-Lac-PTPA		65.2	17.9	0	0.8	21.2	3.2	0	0	4.5	9	1.8	1.7	0	0	0	0	0	0	9898	171.5	1.5	0.6	1	0	1	0.8	1182.5	52.9	0.2	1.5	0.2	1	0	0.6	0	0	12740.5	1612.6	0	0.8	70.8	7.8	1443.8	378.3	0
43	18	3117	A Tetra T2-Lac-PTPA		0.8	0.5	0	0	8.5	1.7	0.2	0.5	19999.5	2282.6	5746.8	107.7	25.8	7.9	0.5	0.6	33	62.7	0.5	0.6	0.5	0.6	1.2	1	22.8	44.8	0	1	0	0.8	0	0.8	4.8	1.5	0	0	13.8	1.3	0	1	11	1.4	22145.2	1300.3	1.2
50	19	3118	B Tetra T2-Lac-PTPA		0	0	0	0	6.2	7.5	1	0.8	0.5	1	0.2	1.3	6052.5	883.8	1168	116.2	0.8	0.5	2.2	3.2	1	1.4	0	1.2	0.2	0.5	127.2	27.2	0.2	0.5	1	1.2	0	0	0	0	409.5	142.5	0	0	7.2	0.5	16103.2	2990.9	0
54	20	3119	H Hexa T1-T2-Lac-PTPA		12.2	15.9	0.2	0.5	203.5	14.4	1.8	2.9	19.8	39.5	0	0	0.5	1	0	0	17600	603.8	0.5	0.6	2.2	0.5	1.5	0.6	0.2	0.5	0	0	0.5	1.7	0	2	0	0.5	0	0	17588	2718.6	0	0.5	9626.2	461.3	7741.5	965	0
41	21	3120	A Hexa T1-T2-Lac-PTPA		22.8	7.3	0	0	0.8	1	0.8	0.5	19885.8	2290.3	88.8	4.2	0	0.8	0.2	0.5	0	0.8	0	0.5	0.2	0.5	1.2	0.5	1	0.8	0	0.5	0	0	0.5	1	6.5	2.1	0	0	6872	1021.5	0	0.5	28	6.2	23046	1872.2	1.5
48	22	3121	B Hexa T1-T2-Lac-PTPA		0.2	0.5	0.2	0.5	2.2	2.9	0	0	0	0.5	0	0.6	11465.5	669.5	5437.5	367.3	9826.8	644.8	0	0.6	0	0	1	0.8	0	0	0.2	0.5	0.2	0.5	0	0.8	0	0.6	0.5	1	1.8	0.5	0	0.5	41.2	8.6	8732.8	399.9	1
57	23	3122	H Hexa T2-T1-Lac-PTPA		88	20.8	0	0	0	1.5	0.2	1	0	0.8	0	0.6	0.5	0.6	0	0.8	24.8	51.5	607	47.4	0.5	0.6	0	0.5	0	0.6	86.2	38.5	0.5	0.6	1	2	0	0.6	0	0	18862.5	1336.3	0	2	11878.5	728.1	4419.5	822.8	0.2
44	24	3123	A Hexa T2-T1-Lac-PTPA		0.5	1	0	0	4.8	4.6	1.8	1.7	21052	321.5	5902	206.5	10	2.2	0	0	0.2	1.3	0.5	0.6	1.2	0.5	1.2	0.5	0	0.8	0.5	1	0.5	1.3	1	2	5.8	4.1	0.2	0.5	301.8	12.6	0	1	4.2	2.6	18129	319.6	0
51	25	3124	B Hexa T2-T1-Lac-PTPA		8	3.6	0	0	4.8	3.1	0.2	0.5	0	0.8	33.2	63.9	2952	114.6	552.2	34.7	51.8	103.5	0	0.5	1	0.8	32.8	63.5	0	0	0.5	1	0	1	0.2	0.5	0	0.5	0	0	5828.8	832.7	0	0	13	4.5	15708.5	1662.2	0.5
61	26	3125	Hexa T1(Leb)-T2-Lac-PTPA		28.5	2.6	0	0	0	2	0	0.8	0	0.5	0	0.6	1	0.8	2.2	0.5	0	0	0	0.8	0.5	0.6	8201.2	656.2	0.5	0.6	279.8	51.6	0.2	0.5	0	0.8	0	0	0	0	20466.8	2076.2	42.2	85.2	101.5	137	4648.2	650.6	0.5
62	27	3126	A Hexa T1(Leb)-T2-Lac-PTPA		0	0.5	0	0	3	4.1	0	1.2	16915.8	1009.9	0	0	1.5	3	1	0.8	1	0.8	0	0.6	0	0	0.5	1.3	0	0.6	0	0.5	0.2	1	2.2	3.2	0	0	0	0	1190	29.6	0	0.6	19.8	6.2	17304.2	1714.2	0.2
63	28	3127	B Hexa T1(Leb)-T2-Lac-PTPA		6	11.3	0	0	7.2	3.8	0.2	1.9	1	0.8	0	0.6	0.2	0.5	1	0.8	0.8	0.5	0.5	0.6	0.2	0.5	1	0.8	0.2	0.5	0.5	0.6	0.8	1.5	0.8	1.7	0	0	0	0.5	5471.2	568.3	0.2	0.5	5	1.4	12896.5	1062.1	0.2
65	29	3128	Hexa T2(Ley)-T1-Lac-PTPA ###		17	35.3	0	0.6	46.2	9.2	26	10.1	1.8	2.2	6	2.9	153	9.2	23.8	39.6	10.2	2.5	2	2.2	7.2	1	98.8	17.6	0	0.8	4677	0.5	23.8	1.5	213	21.3	0	0.5	1	0	17698	905.4	390.5	105.2	1053.5	81.2	767.5	63	1.5
66	30	3129	A Hexa T2(Ley)-T1-Lac-PTPA		0	0.6	0.5	3	4.2	2.1	1.5	1	20097.2	1055.7	0.5	1.3	0.5	0.6	1	0	0	0.6	0.5	1.3	0.2	1	1	0.8	0	0	1	2	0	0	3.8	6.2	0	0	0	0	626.5	25.1	0	0.5	3.5	1	382.8	17.7	0.2
67	31	3130	B Hexa T2(Ley)-T1-Lac-PTPA		0	0.5	6.2	14.5	1.2	4.5	0	1.3	0	0.8	0	0	0.8	1	0.8	1	0.5	1	0.8	1	0	0.5	0	1.2	0.2	1.5	0	0.8	0	1.2	2.5	5.7	0	0.5	0	0	13069.2	820.3	0	0.6	15	2	0	1.3	0.8
30	32	3131	Tetra T2-Lac-PTPA		111.5	222.3	0	0	16.5	3	0	0.5	0	0.8	0.2	0.5	0.5	0.6	0.8	1	1	0	0.5	0.6	77	150.7	1	0	0.5	0.6	0	0	1	0.8	1.8	1.7	0	0.5	0.5	0.6	0.8	0.5	0.2	0.5	15383.5	1305.4	1025.5	392.8	0
27	33	3132	Hexa T1-T2-Lac-PTPA		0	0.5	0.5	0.6	7	1.6	16149	1696.2	0	0.6	1	2	0	0	0	0	0.2	0.5	0.2	1	0	0.8	2.8	3	0.5	1	1	778.9	0	0.5	0	0	0	0	0	0	59.5	123	11.8	2.1	15017.5	740.8	5449.5	548.2	111.8
31	34	3133	Hexa T2-T1-Lac-PTPA		0	0.5	0	0	1	1.6	0	1	0	0.5	1	1.2	0	0	0.2	0.5	0	1	0.2	0.5	0	1	0	1.5	0.5	0.6	2	5.4	0	0.6	4.2	8.5	0	0	0	0	2.5	1.3	0.8	0.5	28348.8	2869.9	268.8	25.7	0
33	35	3134	Hexa T2-T2-Lac-PTPA		0	0.6	0	0.5	122	155.3	0	0.8	0.2	1	0	0	1.5	3.7	0.5	0.6	0.5	0.6	1.5	1.3	0	1	0.2	1	1.2	2.6	0.2	1	0	0.6	2.8	4.9	0	0.6	1	0	1.5	0.6	55	111.3	25403.2	2794.3	17430.8	2450.5	0.5
34	36	3135	Octa T2-T2-T2-Lac -PTPA		0.5	0.6	0.2	0.5	50	3.7	0	0.5	0.5	1	1	1.4	1.2	1	0.8	1.5	0.8	0.5	0.8	0.5	0.5	1	0.2	1	0.2	0.5	0.2	0.5	0	0.6	1.2	0.5	0	0	0.8	0.5	1.8	1	0.5	0.6	25966.5	3371.8	22878	2622.4	0.5
28	61	3136	Hexa T1-T2(Lex)-Lac-PTPA		0.2	0.5	0	0.5	20.2	1.9	0.8	1	0.2	0.5	0.8	1	1.2	1	0.8	0.5	0.2	0.5	0.2	0.5	0	0	1.2	1.3	4	6.7	0.5	0.6	1	0.8	5.8	7.2	1	0	0.5	0.6	21258.5	1399.9	2.8	2.2	1034.2	165.9	0	1.4	81.5
69	38	3137	Hexa T1(Lea)-T2-Lac-PTPA		58	16	1	0.8	6.8	0.5	2065	86.9	11	22	0.5	1	0.5	0.6	0.2	0.5	2.2	1.5	0.2	0.5	11530	551.2	1.2	0.5	25.2	7.4	0.5	0.6	0.2	0.5	5.2	7.9	0	0	0	0.8	24805.2	6232.1	0.2	0.5	392.8	18	2283.2	267.5	1.2
32	39	3138	Hexa T2-T1(Lea)-Lac-PTPA		0.8	0.5	0	0	0	2.4	17.5	8.2	0.8	1	0	0	1.8	1.7	1.5	0.6	0.2	0.5	0.2	0.5	0.2	0.5	0.8	0.5	0	0.6	2	0.8	0	0	44.5	34	0	0.5	0	0.6	14305.2	2254.5	0.2	0.5	18247.8	2807.5	5	1.2	1.8
72	40	3139	Hexa T2(Lex)-T1-Lac-PTPA		46.5	4.7	0	0	53.2	6.9	0	1	0.5	0.6	0	1	0.5	0.6	0.5	1	0.8	1	0.2	0.5	0.2	1	0.2	1	30469	3113.1	35.5	4.4	0.5	0.6	9.8	8.6	0	0	0.2	0.5	21112.5	1458.9	0	0	5.5	3.3	0	1	0.2
70	41	3140	Hexa T1(Lea)-T2(Lex)-Lac-PTPA		3.2	6.5	0.2	0.5	7	2.4	1	0.8	0	0	2	2	0.8	1	0	0	0.5	1	0.2	0.5	10846.5	491.9	1.2	1	0	0	23.5	45.7	0.2	0.5	1.8	2.9	0.2	1	1	0	18076.8	706.5	0.8	0.5	44	44	1.5	0.6	0.8
73	42	3141	Hexa T2(Lex)-T1(Lea)-Lac-PTPA		37.5	17.1	0	0.5	32.5	3.7	0	0.6	0	0.5	0	1	0.8	0.5	1.8	0.5	0	0.5	0	1	0	0	0.8	1	17670.2	607.5	23.2	6.1	0	0.5	10	7.4	0	0.5	0	0.6	23415.8	1812	0	1	112.2	47.3	0	1.4	0.5
74	43	3142	Octa-T2(Lex)-T2-T2-Lac-PTPA		93.8	32.3	0	0.6	211.2	16	1.8	0.5	0.2	0.5	0	1	1.5	1.3	20	36	284.8	567.5	2	0	0	0	2.2	1	31055.8	4287.4	35.2	7	0	0.5	1.2	2.6	0	0.5	0	0.5	19907.2	2591.9	0.2	0.5	1207	47	12251	1534.7	0.2
35	44	3143	Octa-T2-T2 (Lex)-T2-Lac-PTPA		2.8	1.3	0	0.6	70	10.8	0	0.8	0.2	0.5	0.5	1	0.5	0.6	0.8	0.5	0	0.6	0.2	0.5	0	0	1.8	1	329.2	659.2	1	2.2	0	0	0.2	0.5	0	0.6	1	0	19682.8	395.1	0.5	1	24613	796.9	17014.5	3261.9	306.5
37	45	3144	Octa-T2-T2-T2(Lex)-Lac-PTPA		0	0	0	0.8	78.2	11.9	1.8	2.9	0.5	0.6	2	2.7	0	0	0.2	0.5	1.2	1	0	0	0	0.5	1.2	0.5	0.5	0.6	4.5	8.3	0.5	0.6	0.8	1.5	0.8	0.5	67.2	133.2	20036.8	2860.5	0.2	0.5	23777.8	2698.8	4315	499.4	0
75	46	3145	Octa-T2(Lex)-T2(Lex)-T2-Lac-PTPA		34.8	21.4	0	0.6	274.8	12.3	0	0.8	0.5	0.6	0.2	0.5	0.2	0.5	0.2	0.5	0	0	0.5	1	0.2	0.5	1.8	1.5	24495.2	2076.3	56.5	11.3	0	0.5	5.8	9.2	0.5	0.6	0	0.5	20268.5	3305.5	0	0.6	5.2	1	653.8	94.4	0.2
76	47	3146	Octa-T2(Lex)-T2-T2(Lex)-Lac-PTPA		91.5	4.2	0	0.5	213.8	11.2	1	0.8	1	0	0.8	0.5	0.5	1	0.2	1	0.2	0.5	0.2	0.5	0.5	0.6	1	0	26396.5	2004.9	39.5	3.1	0.8	0.5	0.2	0.5	0.2	0.5	0	0.8	22514.8	1994.7	0	0.5	3.8	0.5	106.5	129.7	1
36	48	3147	Octa-T2-T2(Lex)-T2(Lex)-Lac-PTPA		9.5	0.6	0	0.5	41.5	3.7	1.5	3.1	1	0	1	0.8	0.2	0.5	1	0.8	1.2	0.5	0	1	0.8	1	0.8	0.5	1	0.8	1.8	1	0.2	1	11.5	17.7	0.5	0.6	0.2	0.5	20385.8	1962.5	2.2	0.5	23229.5	2140.5	2	0	0.5
77	49	3148	Octa-T2(Lex)-T2(Lex)-T2(Lex)-Lac-PTPA		9	3.4	0	0	228.5	37.7	0.8	1	0.5	0.6	1.5	2.5	1.2	1.9	0	0	0.2	0.5	0.2	0.5	0.8	1	7.5	13.7	27807.8	2809	67.2	6.7	0.2	0.5	0.8	0.5	0	0.5	0	0	19076.2	830.3	0	0.5	17	4.8	0	1	0
38	50	3149	Deca-T2-T2(Lex)-T2-T2-Lac-PTPA		0	0	0	0	34.8	1.3	1	0	0.2	0.5	0	0.8	0.8	0.5	0.5	0.6	0	0.8	0.5	0.6	0	0	0.8	1.5	0.2	0.5	1	2.2	0	0	0.8	0.5	0	0.5	0.2	1	5631	888.8	8	1.6	10261	964.5	2863.2	488.1	0
39	51	3150	Deca-T2-T2(Lex)-T2(Lex)-T2-Lac-PTPA		14.2	1.5	0	0.5	57.2	17.4	1	1.4	0.5	1	0	1.2	0.8	0.5	0.2	0.5	0.5	0.6	0	0	0	1	3.2	6.5	0.8	0.5	1.2	0.5	0.5	0.6	11.8	23.5	0	0	1	0	21813.2	1927.6	4	1.2	24928.2	1615.7	2208	385.1	0
19	52	3151	3'Sia Hexa T2(Lex)-T1-Lac-PTPA		18	2.3	0	0	1.2	1	0.2	0.5	0.2	0.5	0	0	0.5	0.6	0	0.8	0.5	1	0	1.2	0.2	0.5	0	0	0	0.5	1.2	2.6	0	0	1576.2	860.5	0	0	0	0	19803.8	1483	0	0	36.5	7.8	48	3.7	0
20	53	3152	3'Sia Octa-T2(Lex)-T2-T2-Lac-PTPA		3.8	1	0.8	0.5	14.2	1	1	0	0	0	1.2	2.5	0	0.5	0	0	1	0	0	0	0	0.5	0.5	0.6	0.5	0.6	0.8	0.5	1.2	0.5	9710.2	1924.4	6	2.8	1	1.4	17930.2	824.6	0	0	48	5.7	24283.5	3828.6	1
21	54	3153	3'Sia Deca-T2-T2(Lex)-T2-T2-Lac-PTPA		1	0	0.2	0.5	2	0	1.2	0.5	0	0	0	0	0.2	0.5	0	0	0	0	0.5	0.6	0	0	0.5	0.6	0.2	0.5	0.5	0.6	0	0	3385.8	31.5	2	0.8	1.2	1.5	15137.5	2635.9	0	0.5	50.8	16	19379.8	862	0
22	55	3154	3'Sia Deca-T2-T2(Lex)-T2(Lex)-T2-Lac-PTPA		37	64	0	0	34.2	7.4	3.2	1	0.2	0.5	0	0.6	0.2	0.5	0.8	2.4	0	0	0	0	0.8	0.5	0	0.5	0	0	0.2	0.5	0.5	0.6	1645.2	305.1	0	0.5	0	0	18091	1124.3	0	0.6	121.8	4.3	4634.8	780.7	0
FOOTNOTE:
*Refers to position on microarray set
**The probe names include an abbreviated description of the glycan moiety followed by the chemical linker abbreviation:
PTPA: -O-(CH2)3-triazole-(PEG)4-NH2
***The probe structure is shown using the following monosacharide legend:
Galactose, Mannose, Glucose, N-Acetyl glucosamine, N-Acetyl galactosamine, Acetyl- Neuraminic acid, Glycolyl- Neuraminic acid, Fucose, Glucuronic acid, Iduronic acid
N-sulfated glucosamine, delta-UA: 4,5-unsaturated hexuronic acid, S Sulphate.
HEATMAP COLOUR LEGEND: Dark blue: 0-1%, light blue: 1-10%, yellow: 10-30%, orange: 30-70% and red: 70-100% of max intensity for antibody or lectin tested.
# Secondary binding to B type 1-PTPA by Anti-H type 1 [17-206]
## Secondary binding to H type 2-PTPA by Anti-Lewis y BG8
### Probe 3128 didn't pass quality control on this microarray set
[truncated: 9 more columns]

## Sheet: Microarray set 3
Microarray set 3 quality control with lectins and antibodies					Glycan detection system
Probe Information		Probe Information	Probe Information	Probe Information	mIgG+mIgM		rat IgM		Anti-LNT		Anti-LacNAc [1B2]		Anti-Blood group A [T36]		Anti-Blood group A [Z2A]		Anti-Blood group B [BG3]		Anti-Blood group B [HEB-29]		Anti-Blood group H type 1 [17-206] #		Anti-Blood group H type 2 [BE2]		Anti-Lewis a		Anti-Lewis b		Anti-Lewis x [BG7]		Anti-Lewis x [L5]		Anti-Lewis y ##		Anti-SLewis x [AF6]		Anti-SLewis a		AAL		RCA-120		WGA		UEA-1		MAA-1
Index	Position*	Probe Id	Probe Name**	Structure***	MFI	SD	MFI	SD	MFI	SD	MFI	SD	MFI	SD	MFI	SD	MFI	SD	MFI	SD	MFI	SD	MFI	SD	MFI	SD	MFI	SD	MFI	SD	MFI	SD	MFI	SD	MFI	SD	MFI	SD	MFI	SD	MFI	SD	MFI	SD	MFI	SD	MFI	SD
56	1	3116	H Tetra T2-Lac-PTPA		0.2	0.5	0.5	0.6	1.5	0.6	0.8	0.5	0.8	0.5	1	0	1.5	0.6	1.5	0.6	0.5	0.6	30282.8	487.6	2	0	1.8	0.5	0.5	0.6	0.8	0.5	4252.8	293.6	0.5	0.6	0.5	0.6	15656.5	989.37	833	105.01	13858.2	505.73	21899.2	1021.77	1.25	0.5
43	2	3117	A Tetra T2-Lac-PTPA		0.5	0.6	0	0	0.2	0.5	0.2	0.5	40368	1774.9	7286	371.9	0.2	1	0.2	0.5	0.2	0.5	0	0.5	0.8	0.5	0.2	0.5	0.2	0.5	0.8	0.5	0.2	0.5	0.5	0.6	0	0.5	3742.25	685.95	0	2.22	29394	2335.56	1436.25	241.67	131.75	36.47
50	3	3118	B Tetra T2-Lac-PTPA		0.2	0.5	0	0	0.5	0.6	0	1	0.2	1	1	0	6891.5	764	6344	523	0.5	0.6	1	2	0.8	0.5	1	0.8	0.2	0.5	0	0	77.8	3.6	0.2	0.5	0	0.5	7417.75	1444.01	0	2.63	24255.2	3643.34	5.75	0.96	8.75	14.84
54	4	3119	H Hexa T1-T2-Lac-PTPA		0.8	0.5	0	0.8	0.2	0.5	1	0.8	1.8	1	0.2	0.5	0.8	1.5	0.2	0.5	33382.2	1363.7	0.2	0.5	0.5	0.6	17.2	2.5	0.8	0.5	0.8	0.5	0.8	0.5	0	0	0	0.5	15386	1188.64	17292.5	1870.82	19827.8	1674.28	13.25	1.26	2.5	1.29
41	5	3120	A Hexa T1-T2-Lac-PTPA		0	0.5	0	0.6	0	0	0.2	0.5	41777.5	2262.7	605.8	28.7	0	0.5	0	0.6	0	0.5	0.2	0.5	0.5	0.6	0.5	0.6	0.5	0.6	0.8	0.5	0.2	0.5	0	0.6	0	0.5	6444.5	445.21	5	5.66	28730.8	1621.39	1430	333.93	114.25	40.63
48	6	3121	B Hexa T1-T2-Lac-PTPA		0	0.6	0	0	0	0	0.2	0.5	0	0	0.5	0.6	11390.2	356	16052	670.6	31278.8	2263.9	0.2	0.5	1	0	0.2	0.5	1	0.8	0.2	0.5	0.8	0.5	1	0.8	0.5	0.6	1.25	0.5	0	2.58	16754.2	996.99	1.25	3.2	0	0.5
57	7	3122	H Hexa T2-T1-Lac-PTPA		0	0.5	0	0	1	0	0.2	0.5	0	0.5	0.8	0.5	0	0	0.8	0.5	0	0	20085.5	492.6	0.5	0.6	0.2	0.5	0.2	0.5	0.5	1	880.5	38.6	0	1	2	5.4	16433	992.63	14898.8	1603.22	16534.5	895.31	12423.8	1353.5	0.75	1.26
44	8	3123	A Hexa T2-T1-Lac-PTPA		0	0.6	0	0	0	0	0.5	0.6	28149.2	13136.4	4790	320.8	0	0.5	0	0	0.5	0.6	0.2	0.5	0.2	0.5	0	0	0.5	0.6	0.2	0.5	0	0	0.5	0.6	0	0.6	1807.75	282.61	0	2.87	30951.2	2881.93	1263	204.61	95.5	27.6
51	9	3124	B Hexa T2-T1-Lac-PTPA		0.5	0.6	0.2	0.5	0.5	0.6	0	0.6	0	1	0	0.6	3640.8	353.4	2417.5	47.3	0	0.8	0	0	0.5	0.6	0	1	0	1	0	0.5	0	1	0	0	0	0	6664.75	502.98	0	2.63	26727	1446.52	3.75	0.96	0.25	0.96
61	10	3125	Hexa T1(Leb)-T2-Lac-PTPA		0	0	0.2	0.5	0	0	0.5	0.6	0	0.5	0	0	0	0.5	3	0	0	0	1	0.8	0.8	0.5	10000	349.5	0	0	1	0	161	4.2	0	0	0	0	16322.2	1539.53	0	3.7	15133	760.48	2.25	3.2	0	0.5
62	11	3126	A Hexa T1(Leb)-T2-Lac-PTPA		0.2	0.5	0.2	0.5	0	0	0	0	42256	2280.9	0.2	0.5	0	1	1.8	1	0.5	0.6	0	0	0.5	0.6	0	0	0.8	0.5	1	0	0	0.5	0	0.5	0.5	0.6	6611.5	736.82	0	3.2	25493.2	3223.36	203.5	12.23	4	8.68
63	12	3127	B Hexa T1(Leb)-T2-Lac-PTPA		0.5	0.6	0	0	0	0	0.5	0.6	2.8	0.5	0	0.5	0	0.6	1.5	0.6	0.2	1	0	0	0.2	0.5	0.2	0.5	0	0	0.2	0.5	0.8	0.5	0	0.8	0	0	12373	835.12	0	3.86	19554.2	1725.21	1	0.82	0	0.82
65	13	3128	Hexa T2(Ley)-T1-Lac-PTPA***		0.5	0.6	0.5	0.6	0.2	0.5	0	0	0	0.6	1	0	0.2	1.3	0	0	0.8	0.5	2.5	0.6	0	1	0	0.5	0	0	0	1	8892.5	362.9	0	0	0	1	15722.2	1943.67	1	1.41	98.75	8.34	4120.25	597.59	0.25	0.5
66	14	3129	A Hexa T2(Ley)-T1-Lac-PTPA		0.8	0.5	0.5	0.6	0.8	0.5	0	0	42047.5	1471.5	1.8	0.5	0	0	0.5	0.6	0.2	0.5	0	0	0.8	0.5	0.2	0.5	0	0.8	0	0	0.8	0.5	0	0.5	0	0.5	5615.75	710.5	0	4.99	2119	151.21	2.25	4.5	0	0.96
67	15	3130	B Hexa T2(Ley)-T1-Lac-PTPA		1	0	0.2	0.5	0.2	0.5	0.2	0.5	0	0.6	1	0	0	0.5	0.2	1	0.5	0.6	0	0	0.8	0.5	0	0.5	0	0	0	0.5	0.5	0.6	0	0.5	0	0.5	14685	1502.57	0	3.5	84.25	9.6	0.25	0.5	0	0.58
30	16	3131	Tetra T2-Lac-PTPA		0.5	0.6	0	0.5	0.2	0.5	92.2	27.5	1.2	0.5	0.5	0.6	0	0.5	0	0.5	0.8	0.5	0	0	1.2	1	1	0	0.8	1	0	0.8	0	0.5	0	0.5	0.5	0.6	2.75	0.96	18458.5	1859.1	6977.5	882.94	0	0.58	148.5	9.15
27	17	3132	Hexa T1-T2-Lac-PTPA		0	0.5	0	0.6	29685	567.1	1.8	1.3	1.2	0.5	0	0.8	0	0.8	0.2	0.5	0	0	0	0	1.2	0.5	0	0	0.8	0.5	0.5	0.6	0	0	0.2	0.5	0	1	4.75	0.5	18019.2	1222.55	13270.8	759.12	2.75	1.26	5.5	0.58
31	18	3133	Hexa T2-T1-Lac-PTPA		0	0	2.5	5.7	0	0	12.2	4.9	0	0.6	0	0.8	0	0.5	0	0.5	0	0	0	0	0.2	0.5	0	0.8	0.2	0.5	0.2	0.5	0.2	0.5	0	0	0	0	12.25	1.5	27023	4183.41	6625.25	1008.2	4.25	9.18	25.5	8.19
33	19	3134	Hexa T2-T2-Lac-PTPA		0	0	0	0.5	0.2	0.5	22068	3494	0	0.5	0	0.5	0	0.6	0	0.6	0.2	0.5	0	0	0	0.8	0	0.8	0.8	0.5	0.2	0.5	0	0.5	0	0.5	0	0.6	22	6.83	26158	1241.16	22187.2	1604.76	0.25	0.5	2249.25	358.71
34	20	3135	Octa T2-T2-T2-Lac -PTPA		0	0.8	0	0	0	0.8	16600.8	1417.6	0	0.6	0.2	0.5	0	0.6	0	0.8	0	0	0	0	0.2	0.5	0	0.5	0.8	0.5	0.2	0.5	0	1	0	0.5	0	1	9	1.41	26902	1702.79	29546.2	1672.93	1.75	0.5	1292	112.74
28	21	3136	Hexa T1-T2(Lex)-Lac-PTPA		0	0	0	0.5	0.5	0.6	0	0	0.2	0.5	0.5	1	0	0.6	0	0.5	1	0	0	0	0.5	0.6	0	0.8	0	0.5	0	0.5	0	0	1	2.7	0	0.5	13332	784.58	2752.5	286.89	51.75	2.63	2	1.41	0	0.5
69	22	3137	Hexa T1(Lea)-T2-Lac-PTPA		0	0	0	0.5	4219.5	174.3	2	0	0	0.5	0	0.5	0	0.5	3.2	1	1	0	0.2	0.5	26367.5	1443.9	0.5	0.6	0	0	403	51.6	0.2	0.5	0	0.5	0	0.5	15032	601.61	99	13.69	14806.8	1047.5	2589.5	165.55	0	1.63
32	23	3138	Hexa T2-T1(Lea)-Lac-PTPA		0	0.6	0.2	0.5	3.5	0.6	1.8	1	0	0.5	0.5	0.6	0.5	0.6	0	0.8	0.8	0.5	0	0	0.2	0.5	0.5	0.6	0	0	0	0.5	0	0.6	0	0.6	0	0.6	15041.2	766.03	20997.2	2447.41	35	3.37	2.25	0.5	1.75	0.96
72	24	3139	Hexa T2(Lex)-T1-Lac-PTPA		0.2	0.5	0.8	0.5	0.2	0.5	0	0.5	0	1	0.8	0.5	0.2	0.5	0.2	0.5	0.2	0.5	0.2	0.5	0.2	0.5	0	0.5	507.5	7.9	33913.8	915.6	0.2	0.5	0	0.5	0	0.5	16610.2	1693.37	0	2.52	55	4.08	0.25	0.5	0	0
70	25	3140	Hexa T1(Lea)-T2(Lex)-Lac-PTPA		0	0	0.5	0.6	0.8	1	0.5	0.6	0	0.8	1	0	0	0	1.2	1	0.2	0.5	0	0.8	30014.8	698.5	0	0.5	0.2	0.5	24.2	2.2	0	0	0	0.8	0	1	17840.5	2216.66	0	2.45	57.75	7.68	2384.25	220.07	0.25	0.5
73	26	3141	Hexa T2(Lex)-T1(Lea)-Lac-PTPA		0.2	1	0.2	0.5	0.2	0.5	0	0	0	0.8	0.5	0.6	0	0.5	0.2	0.5	0.2	0.5	0	0.5	1.2	0.5	0.5	0.6	1397	173.5	31953.2	1568.1	0	0.5	0	0.6	0	0.6	13850	683.43	0	3.16	64.25	7.54	4	3.37	1	2.16
74	27	3142	Octa-T2(Lex)-T2-T2-Lac-PTPA		0.5	0.6	0.2	0.5	0.5	0.6	0	0	0	0.6	0	0	0	0.5	0.5	0.6	0.2	0.5	0	0.5	0.8	0.5	0.2	0.5	6794.8	880.7	36134.2	1028.4	0	0	0	1.5	0	0.5	17709	1093.71	68	4.69	19861	3017.74	1	0.82	2.25	5.32
35	28	3143	Octa-T2-T2 (Lex)-T2-Lac-PTPA		0.5	0.6	0	0	1	0	20581.5	1918.7	0	0.5	0	0.8	0.2	0.5	0.5	0.6	0.5	0.6	0	0.5	0.8	0.5	0.5	0.6	0	0	0	0.8	0.2	0.5	0	0.8	0.2	0.5	17418.2	734.58	26366.5	2441.21	21822.2	2040.22	0	0	719.5	56.93
37	29	3144	Octa-T2-T2-T2(Lex)-Lac-PTPA		0	0.6	0	0	0	0	24119.2	1303.7	0	0.6	0	1	0	0.5	0	0.6	0.8	0.5	0	0	1.2	0.5	0	0	1	0	0.8	0.5	0	0	0	0.8	0	0.5	16150.5	1048.41	27170.2	1701.87	19335	1402.68	0.5	0.58	1626.75	69.81
75	30	3145	Octa-T2(Lex)-T2(Lex)-T2-Lac-PTPA		0.2	0.5	0	0	0.5	0.6	0	0	0	0.6	0	1	0	0.5	0	0.5	0.8	0.5	0	0	1.5	1	0	0	9372.8	1457.7	34819.2	1404.5	0	0	0	0	0	0.5	16062	1491.15	0	4.19	8450	537.79	0.25	0.5	0.25	0.96
76	31	3146	Octa-T2(Lex)-T2-T2(Lex)-Lac-PTPA		0.2	0.5	0	0	0.5	0.6	0	0.5	0	0.6	0.2	0.5	0	0.8	0	0	1	0	0.2	0.5	1	0	0	0.5	5994.5	375.3	37119.8	1632	0	0	0	0.5	1	4.7	16363.2	1176.49	0	2.94	60.25	7.85	0.5	1	0	0
36	32	3147	Octa-T2-T2(Lex)-T2(Lex)-Lac-PTPA		0.2	0.5	0	0	0	0	12259.2	1583.6	0	0.6	0.2	0.5	0.5	1.7	0	0.6	0.5	1	0	0.8	0.5	0.6	0.5	0.6	0	0.8	0.2	0.5	0	0	0.2	0.5	0	0.6	15888	1090.37	29444.5	1358.59	38.25	3.2	0.5	0.58	234	11.92
77	33	3148	Octa-T2(Lex)-T2(Lex)-T2(Lex)-Lac-PTPA		0	0	0.5	0.6	0.8	0.5	0.5	0.6	0	1	1.2	0.5	0	0.5	0	0	0.5	0.6	0	0	0.2	0.5	0	0.5	7851	922.3	29229.8	3241.6	0.2	0.5	0	0.6	0	0.5	14048	1560.82	0	1.29	74.25	9.46	1.25	0.5	0.25	0.5
38	34	3149	Deca-T2-T2(Lex)-T2-T2-Lac-PTPA		0.5	0.6	0	0	0.8	0.5	2156.5	821.6	0.5	0.6	0	0.5	0	0.8	0	0	0.2	0.5	0	0.5	0.2	0.5	0.5	0.6	0.5	0.6	0.5	0.6	1	0	0	0	0.5	0.6	6950.75	289.5	13187.2	862.66	8946.75	843.35	4.25	7.18	61.25	12.61
39	35	3150	Deca-T2-T2(Lex)-T2(Lex)-T2-Lac-PTPA		0	0	0	0	1.2	0.5	19723	3038.9	0	0.6	0	0.5	0	0.6	0	0	0.2	0.5	0	0	0	0	0	0.6	0.5	0.6	0.5	0.6	0.2	0.5	0	0	0	0.5	19397	1224.67	29594.5	1116.24	13921.2	613.42	140	277.34	325	31.57
19	36	3151	3'Sia Hexa T2(Lex)-T1-Lac-PTPA		0	0	0	0.6	0.5	0.6	0	0.8	0	0.6	0	0.5	0	0	0	0	0	0	0	0	0	0	0	0.5	0.8	0.5	0.2	0.5	0	0.8	1713.5	63.5	0	0	17386.8	1225.54	0	2.06	695.75	55.61	0	0.5	0	0.5
20	37	3152	3'Sia Octa-T2(Lex)-T2-T2-Lac-PTPA		0.2	0.5	0.8	0.5	0.5	0.6	0	0	0	0.6	0.2	0.5	0	0.5	0.5	0.6	0	0.5	0	0	0.2	0.5	0	0.8	0.2	0.5	0.5	0.6	0	0.5	13263.5	727.1	0	0.5	16903.5	929.29	17.5	8.81	36617.8	4361.66	2321.75	235.52	6.75	3.59
21	38	3153	3'Sia Deca-T2-T2(Lex)-T2-T2-Lac-PTPA		0.8	0.5	0.5	0.6	0	0.8	0	0	0	0.5	0	0	0	0	0	0.8	0	0	0	0	0.2	0.5	0	1	0.2	0.5	0.2	0.5	0	0.5	5995.8	253.3	0	0.6	17676.2	1703.89	23.5	6.81	34568.8	2528.87	2285.25	199.92	18405.8	3122.27
22	39	3154	3'Sia Deca-T2-T2(Lex)-T2(Lex)-T2-Lac-PTPA		0.5	0.6	0.5	0.6	1	0	0	0.5	0	0.5	0	0.5	0	0	0.2	0.5	0	1	0	0.8	0.8	0.5	0	0.5	0	0	0.2	0.5	0	0.6	3414.5	351.2	0	0	17992.8	888.89	43.25	3.59	21172	2522.65	366.75	245.24	18729.2	3070.12
91	41	2231	A tri-sp		0	0.5	0	0.6	0.2	0.5	0.5	0.6	42704.8	4665.1	4752.2	384.7	0.2	0.5	0.5	0.6	0	0.6	0.5	0.6	0.2	0.5	0.8	0.5	0.8	0.5	0.8	0.5	0.2	0.5	0.2	0.5	0	0.8	16619	1738.56	42.75	23.63	24433.5	3504.06	2698.75	130.72	16	4.76
92	42	2227	A (type 1)-sp		0.2	0.5	0.2	0.5	0	0.5	0.5	0.6	43225	724.3	1695.5	91.2	0.2	0.5	0.2	0.5	0.2	0.5	0.2	0.5	0.2	0.5	0.8	0.5	1	0	0.2	0.5	0.8	0.5	0	0	0	0	0.5	0.58	2.5	1	1410.75	88.84	3	5.35	3.5	4.51
93	43	2228	A (type 2)-sp		0	0	0	1	0.2	1	0.8	0.5	41151.2	737.5	6893.5	331.4	0	0.6	0	0	0	0.8	0.5	0.6	0.5	1	0.8	1	0.5	0.6	0	0	0	0	1.5	0.6	0	0	7906.75	275.14	73	11.52	34558.5	4492.76	3212.25	397.15	212.5	75.91
94	44	2229	A (type 3)-sp		0.5	0.6	0	0.5	0	0	1.2	0.5	44481.2	4574.2	505.2	15.9	0.5	0.6	0.2	0.5	0	1.2	0.8	0.5	2409.2	125.5	1	0.8	1	0.8	1	0.8	0.8	0.5	0.2	0.5	0	0	2	0	0.25	3.59	9583.5	1037.74	0.5	0.58	1	0
95	45	2230	A (type 4)-sp		0	0	0.5	0.6	0	0.5	0	0	41530	3379.1	537.8	54.5	0.2	0.5	0.2	0.5	0	0.5	0	0	37	2.4	0	0.8	0	0.5	0	0	0.2	0.5	0	0.6	0	0	2	0.82	1.5	1.73	3381	673.45	2.25	0.96	0	0.5
96	46	2235	B tri-sp		0.2	0.5	1.2	0.5	0	0.8	0.8	0.5	1.5	1.3	2	0	5387	424.5	14903.8	379.5	0.2	0.5	0.8	1	1.5	1	2	0	0.2	0.5	0.8	0.5	1	0	0.8	0.5	1.8	0.5	14915.5	1857.59	1.5	2.08	53.5	3	4.5	5.69	3.25	5.19
97	47	2232	B (type 1)-sp		0.2	0.5	0	0.6	0.5	0.6	0.2	0.5	0.8	0.5	0.2	0.5	8565.5	971.9	14142	351.1	724.8	14	0	0	1	0.8	0.8	0.5	0	0.6	0	0.8	0.5	0.6	1	1.4	0.5	0.6	1.75	0.5	4	1.41	50.5	1.29	5.25	8.5	0	0.5
98	48	2233	B (type 2)-sp		0.2	0.5	0.5	0.6	0.5	0.6	0.2	0.5	0	0.6	0.5	0.6	7994	1002	9332.2	160.9	0.2	0.5	0	0	1	0	1.2	0.5	1	0	0	0.5	0.8	0.5	0.2	0.5	0.2	0.5	10462.8	999.34	10.5	11.7	30750.5	499.39	252.75	363.3	153.5	29.01
99	49	2234	B (type 3)-sp		0	0.5	0	0	0.8	0.5	0.5	0.6	0.2	0.5	0.8	1	6433.5	723	3547.5	131.4	0.2	0.5	0	0.8	1.5	1.3	0.8	0.5	0.8	0.5	0.5	0.6	0.8	0.5	0.2	1	0	0.5	1.5	0.58	1.75	2.22	46.25	5.56	1.5	0.58	0.25	0.5
100	50	2237	H (type 2)-sp		0	0.5	0	0	0.8	0.5	0.2	1	0	0.6	0	0.8	0.8	0.5	1	0.8	0	0.5	27593.8	188.6	0	0	1	0	0.2	0.5	1	0	2401.2	187.7	0.2	0.5	0	0.5	14752.5	2414.63	429.25	62	31364.5	216.99	24460.8	2662.44	84	24.99
101	51	2238	H (type 3)-sp		0	0.6	0	0.6	0.8	1.5	2.5	1.9	0	0	0.2	0.5	2	0.8	2.5	0.6	0	0	0.2	1.3	0.8	1	1.8	1	1.5	1.3	0.2	0.5	3	2.2	3	1.4	0	0.5	15798.2	147.78	3.5	1.73	33.25	2.06	0.75	0.5	0	0
102	52	2239	H (type 4)-sp		0	1.3	0.5	0.6	3.8	2.9	2.2	1.7	0	0	0	0	3.5	1.7	1.5	1.9	0	0	1.2	1	0.2	0.5	92.2	3.6	1.8	1	0.5	0.6	2.5	1.7	1.2	2.2	0	0.5	15436.8	152.62	1.75	2.63	38.5	3.32	162	4.32	0	0
103	53	2243	Le b-sp		0.8	0.5	0	0.8	0.2	0.5	0.8	1	0.5	0.6	0.5	0.6	0	0.5	0.8	0.5	0	0	17.5	5.9	2.5	1	7430.2	415.2	0.2	0.5	0.8	0.5	0.2	0.5	0	0	0	0	13517.8	4604.88	6	6.63	38.5	5	69.25	2.22	0.5	0.58
104	54	2244	Le y-sp		0.5	0.6	0	0	1	0	0	0	0.2	0.5	0.5	0.6	0.2	0.5	0.8	1	0	0	23.8	16.3	0.8	0.5	0	0	0.2	0.5	0.8	0.5	7179.2	184.9	0	0	0	0	13471.2	179.4	1.25	0.5	45.25	4.99	20904	2367.57	2.75	4.19
105	55	2241	Le a-sp		0.8	0.5	0	0	1.2	0.5	0.8	0.5	1	0.8	0.8	0.5	0	0.6	1.5	0.6	0	0.8	10	1.2	29729.8	758.8	0.5	0.6	0.8	0.5	1307.2	199.3	1.2	0.5	0.8	0.5	1.8	1.5	15644.2	86.13	3	4.32	35.5	1.91	1412.25	79.62	0.75	0.5
106	56	2242	Le x-sp		0	1	0	0.5	0.8	0.5	0.8	0.5	0.5	0.6	0	0	0	0.6	0.8	0.5	0	0	5.5	0.6	0.2	0.5	0.5	0.6	3107.5	30.3	35561.5	3361.4	1	0	0.2	0.5	0	0.6	18014.5	1736.07	4.75	3.59	39.25	3.3	8	1.15	0.5	0.58
107	57	2252	SiaLe a-sp		0	0	0	0	0.5	1.3	0	0.5	0	0.6	0	0.6	0	1	0	0.8	0	0	0.8	1	36185	2133.3	0.2	0.5	0	0.5	0	0.5	0.2	0.5	0	0.5	8340.2	837.3	13620.2	2696.69	3.75	1.71	6793.5	664.87	35.5	4.12	0	0.5
108	58	2253	SiaLe x-sp		0	0	0.5	0.6	0	0.6	0	0.8	0	0.6	0	0	0	1	0	0.8	0	0.8	1.5	1	1.2	0.5	0	0	0	0	1120.2	167.3	0.2	0.5	4069.8	360.6	0.2	0.5	17757	1169.19	5	1.41	7781.5	668.86	627.75	147.32	25.25	7.18
109	59	2254	3'-O-su-Le a-sp		0.2	0.5	0.5	0.6	0.2	0.5	0	0.5	0	0	0.2	0.5	0.2	1	0	1.2	0.5	0.6	5.8	1	28286.8	655.6	1	0	0	0.5	0	0.8	0	0	0.5	0.6	0.5	0.6	18285.5	60.03	2.5	2.08	53	3.74	500.5	42.84	0.25	0.5
110	60	2255	3'-O-su-Le x-sp		0.2	0.5	0.5	0.6	0.2	0.5	0	0.5	0	0.5	0.8	0.5	0.5	0.6	0	0.8	0.2	0.5	6.5	1.3	1.5	0.6	1	0.8	0.5	0.6	0	0	0	0	0.2	1	0.5	0.6	17372.5	236.92	5.25	1.26	54.5	1.29	0.25	0.96	2186.25	260.29
FOOTNOTE:
*Refers to position on microarray set
**The probe names include an abbreviated description of the glycan moiety followed by the chemical linker abbreviation:
PTPA: -O-(CH2)3-triazole-(PEG)4-NH2; sp: -O-CH2-CH2-CH2-NH2
***The probe structure is shown using the following monosacharide legend:
Galactose, Mannose, Glucose, N-acetyl glucosamine, N-Acetyl galactosamine, Acetyl- Neuraminic acid, Glycolyl- Neuraminic acid, Fucose, Glucuronic acid, Iduronic acid
N-sulfated glucosamine, delta-UA: 4,5-unsaturated hexuronic acid, S Sulphate.
HEATMAP COLOUR LEGEND: Dark blue: 0-1%, light blue: 1-10%, yellow: 10-30%, orange: 30-70% and red: 70-100% of max intensity for antibody or lectin tested.
# Secondary binding to B type 1-PTPA by Anti-H type 1 [17-206]
## Secondary binding to H type 2-PTPA by Anti-Lewis y BG8

## Sheet: Microarray set 4
Microarray set 4 quality control with lectins and antibodies					Glycan detection system
Probe Information					Strepavidin -647		RCA-120		Strepavidin -647		HA-BP		mIgG + mIgM		CS56		Anti-CS [Di4S]		Anti-CS [Di6S]		hFGF2		Anti-hFGF2		MZ15		Anti-LacNAc [1B2]
Index	Position*	Probe Id	Probe Name**	Structure***	MFI	SD	MFI	SD	MFI	SD	MFI	SD	MFI	SD	MFI	SD	MFI	SD	MFI	SD	MFI	SD	MFI	SD	MFI	SD	MFI	SD
139	10	3185	HA-DP4-H-AEAB		0	0	0.8	0.5	1	1.4	1.8	0.5	1	0	9	1.8	0	0	0.2	0.5	1165.5	59	0	0.6	3.8	1	0.2	0.5
140	11	3186	HA-DP8-H-AEAB		0	0.5	2	0.8	0.2	0.5	131.2	22.6	0.8	0.5	6	1.4	0.2	0.5	0.2	0.5	484.8	170.4	0.8	1	2	0.8	0.5	0.6
141	12	3187	HA-DP12-H-AEAB		0	0.5	1.8	0.5	0	0	3851.2	318.1	0.2	0.5	3.5	0.6	0.8	0.5	0	0	229.2	166.4	0.8	0.5	2	1.2	0	0
142	13	3188	HA-DP14-H-AEAB		0.2	0.5	0	0.8	0.5	1	3029.8	646.2	0	0	4.8	1	1	0	0	0	127.2	40.3	1	0.8	1.5	0.6	0	0
143	14	3189	HA-DP11-L-AEAB		0.8	0.5	0	0.6	0	0	2838	203	0.2	0.5	527.2	13.7	0	0	0.2	0.5	462.8	101.6	0.5	0.6	2.2	0.5	0.2	0.5
144	15	3190	HA-DP12-L-AEAB		0	0.6	3.5	0.6	0	0	2961.2	87.4	0.2	0.5	39.8	12.9	0	0	0.2	0.5	232.5	107.7	0.5	0.6	4	0.8	0	0
145	16	3191	HA-DP13-L-AEAB		0	0.5	168.2	13.9	0	0.5	3410.5	95.8	0	0	205.5	32.9	0.2	0.5	0.8	0.5	199.8	21.3	3.2	1	64.5	3.9	0	0.8
146	17	3192	HA-DP14-L-AEAB		0	0.6	4.8	0.5	0	0.5	3303.8	689.7	0	0	132.5	21	0	0	0.2	0.5	160.2	43.5	0.8	0.5	1.8	0.5	0.2	0.5
111	18	3193	CSA-DP6-AEAB		0	0.6	95.5	16.7	0	0	2.2	0.5	0	0.6	89.2	4.5	16808	995.1	11751.8	451.3	9490.2	1716.4	0.5	0.6	34	2.8	0.5	0.6
112	19	3194	CSA-DP10(3S)-AEAB		0	0.5	51	2.4	9.5	19	0	1	0	0	97	19	7187.5	337.9	10294.8	770.2	8687.2	473.9	3.5	5.7	69.5	6.8	0	0
113	20	3195	CSA-DP10(5S)-AEAB		0	0.5	336	49.2	0	0	0.2	0.5	0	0.6	6242	447.7	9637.2	399.9	12109	526.8	10212	1557.4	1	0.8	75	12.6	0.2	0.5
114	21	3197	CSA-DP14-AEAB		0.5	0.6	63	0.8	0	0.8	3.8	3.3	9	17.3	11053.2	74.7	12860.2	202.3	9178.5	199.7	11167.5	831.9	0.2	0.5	20.2	1.5	0	0
115	22	3198	CSB-DP6(2S)-AEAB		0.8	0.5	0.8	1.3	0	0.6	0	0.5	0	0	56.8	2.5	27632.8	131.5	602.2	13.9	8096.8	794.8	1	0.8	19.8	2.1	0	0
116	23	3199	CSB-DP6(3S)-AEAB		0	0	1.5	0.6	0.8	0.5	0	0	0	0	123	2.4	31483.2	305.7	483	18.7	11788.5	383.7	0	0.6	41.5	4	0.8	0.5
117	24	3200	CSB-DP10(4S)-AEAB		0	1	20.8	3.9	0.8	0.5	0	0.6	1.2	1.3	35	2.2	23761.2	540	3868.8	105.6	10884.8	2718.2	0.5	0.6	11.2	1	0.2	0.5
118	25	3201	CSB-DP10(5S)-AEAB		0.2	0.5	22.5	3.7	0.5	1	0.2	0.5	1	0	158.5	18.3	25475.5	248.2	2582.5	95.7	11792.5	1073.7	1	0	16	2.4	0.5	0.6
119	26	3202	CSB-DP14-AEAB		1	0	3.2	1.3	0.8	0.5	2	0.8	1	0	77.8	8.3	23591.8	695.2	1486.5	23.5	15052.5	1283.2	0.8	0.5	14.8	1	1	0
120	27	3203	CSC-DP6-AEAB		1	0	2726.5	337	0.2	0.5	4.5	1.3	1	0	47	1.8	5881	760.5	12808.8	876.5	11599.2	1524	0.5	0.6	37.8	4.1	1	0
121	28	3204	CSC-DP10-AEAB		0.8	0.5	3357.8	261.2	0	0	0.5	0.6	0.8	0.5	4035.8	39.4	4125.8	89.7	14652	207.9	12856.2	1863.5	0.2	0.5	37.8	1	0.5	0.6
122	29	3205	CSC-DP14-AEAB		0.2	0.5	1920.8	131.8	0.2	0.5	1	0.8	0.2	0.5	20960.2	322.3	4050.5	81.9	11669.5	366.5	12865.2	1226.1	0.8	0.5	37	1.6	0.8	0.5
123	30	3224	Hep-DP6-AEAB		0	0	11.5	1.9	0.5	0.6	0.8	0.5	0.5	0.6	231.8	29.9	2.2	0.5	1.8	0.5	15958.8	1800.6	0.2	0.5	101.2	9.7	11.8	1.3
124	31	3225	Hep-DP10-AEAB		1	0	405.8	23	0.8	0.5	6	0.8	0.2	0.5	356.2	26.7	6	1.4	7.5	1	21521	633.2	0.8	0.5	251.2	14.4	70.8	6.6
125	32	3206	Heparin-DP14-AEAB		0.8	0.5	209.2	7.7	0.5	0.6	16	0	0.2	0.5	565.8	4.3	5	0.8	9.2	1.7	19357.8	1874.4	0	0.8	301.5	10.8	95.2	4
126	33	3226	KS-DP4(OS)-AEAB		0	0	29189.5	391.8	0.2	0.5	0.5	0.6	0	0	7	2	0.2	0.5	0	1	160	58	0	0.5	0.8	0.5	920.8	27.9
127	35	3228	KS-DP6(OS)-AEAB		0.8	0.5	30956	2325.7	0.8	0.5	1.8	3.5	0.2	0.5	59.5	3.9	0	1	0	0.6	205.2	33.8	0	0.6	2.8	0.5	2442.2	919.6
128	43	3236	KS-DP8(OS)-AEAB		0	0	32040.8	539.1	0.8	0.5	0	0	0	0	46	2.4	0.2	0.5	0.5	0.6	237.8	67.7	0	0.8	2.8	1	10545	1564.5
129	34	3227	KS-DP4(4S)-AEAB		0	0	25077.5	2718.9	0.5	0.6	0.8	0.5	0.8	0.5	239	26.7	0	0	0	0	9458.5	352	0	0	807.2	14.1	1	0
130	36	3229	KS-DP6(1S-a)-AEAB		0	0	21087.2	1373.4	0.8	0.5	9.2	5.4	0	0	9.2	0.5	25.2	3	0	0.6	4311	931.1	0	0.8	2.5	1	1	0
131	37	3230	KS-DP6(1S-b)-AEAB		0.8	0.5	24407.8	1124.7	1	0	7.5	2.4	0	0	9	2.8	1.8	1	1	0	1983	377.6	0.2	0.5	5.5	0.6	893.8	108.3
132	38	3231	KS-DP6(1S-c)-AEAB		0.2	0.5	30094	1760.2	3	4	4.8	4.9	0	0	12	2.7	2.2	0.5	1.2	0.5	1626.2	99.9	0.2	0.5	2.8	0.5	762.2	204.3
133	39	3232	KS-DP6(2S-a)-AEAB		0.5	0.6	17680.2	2129.9	0	0	3.8	2.6	0	0	5.2	1	1	0	0.8	0.5	3857	618.9	1.2	1.9	69.2	6.2	0	0
134	40	3233	KS-DP6(2S-b)-AEAB		5.8	1	9649.2	1358.7	0.8	0.5	1211.2	267.9	1	0	47.2	5.9	3	0	1	0	2852.5	610	0.2	0.5	957.5	22.5	1.2	0.5
135	41	3234	KS-DP6(2S-c)-AEAB		0	0	21577.2	1864.6	1	2	3.8	1	0	0	45.2	33.6	0.2	0.5	2.5	4.4	1367.5	108.4	0	0.5	207	406	286.5	117.9
136	45	3238	KSII-DP10(LS)-AEAB		1	0	18740	618.7	1.8	1.7	646.2	236.1	0	0.5	189	21.6	1	0	0.2	0.5	9642.8	1585	0.2	0.5	14092	876.3	1.2	0.5
137	47	3240	KSII-DP14(LS)-AEAB		0.8	0.5	28577	740.3	0.5	0.6	0	1.4	0	0.5	21.5	1.3	0.2	0.5	1	0	6869.8	278.1	0.8	0.5	30483.5	1402.8	0.8	0.5
138	48	3241	KSII-DP14(HS)-AEAB		0.8	1	16717.8	911.3	0	0	0.2	0.5	0	0	24.5	1.7	0.2	0.5	0.5	0.6	7029.8	304.2	0.8	0.5	26767.8	2962.5	1	0
FOOTNOTE:
*Refers to position on microarray set
**The probe names include an abbreviated description of the glycan moiety followed by the chemical linker abbreviation:
AEAB: N-(aminoethyl)-2-aminobenzamide
***The probe structure is shown using the following monosacharide legend:
Galactose, Mannose, Glucose, N-acetyl glucosamine, N-Acetyl galactosamine, Acetyl- Neuraminic acid, Glycolyl- Neuraminic acid, Fucose, Glucuronic acid, Iduronic acid
N-sulfated glucosamine, delta-UA: 4,5-unsaturated hexuronic acid, S Sulphate.
HEATMAP COLOUR LEGEND: Dark blue: 0-1%, light blue: 1-10%, yellow: 10-30%, orange: 30-70% and red: 70-100% of max intensity for antibody or lectin tested.

## Sheet: Microarray set 5 and 5 bis
Microarray set 5 quality control				Glycan detection system
Probe Information				Streptavidin_A647		mIgG+mIgM		Anti-hFGF		hFGF2		CS56
Index	Position*	Probe Id	Probe Name	MFI	SD	MFI	SD	MFI	SD	MFI	SD	MFI	SD
147	25	3308	CSA-PS-Biotin 0.1 mg/mL	1828.8	380.4	0.2	0.5	0.5	0.6	4728.8	418.1	3137.2	845.7
147	29	3309	CSA-PS-Biotin 0.5 mg/mL	2798	247.1	0	0	3	3.4	9495	1279	2451.5	573.3
148	26	3312	CSB-PS-Biotin 0.1 mg/mL	6854.2	213.5	2.8	3.5	3.5	0.6	17933	1799.6	106.8	15.9
148	30	3313	CSB-PS-Biotin 0.5 mg/mL	9172.2	1320.9	2.2	0.5	8.5	1	18908.8	1454.3	312.8	62.4
149	27	3316	CSC-PS-Biotin 0.1 mg/mL	1862.2	104.6	12.8	24.2	1	0	4758.2	667.8	6602.2	2401.7
149	31	3317	CSC-PS-Biotin 0.5 mg/mL	3549.8	364.1	2.8	4.9	1	0	6547.5	730.9	6330.5	2460.8
150	28	3320	Heparin-PS-Biotin 0.1 mg/mL	4894.5	1007.4	0.8	0.5	2.2	0.5	14748	1644.1	174	41
150	32	3321	Heparin-PS-Biotin 0.5 mg/mL	8807	315.4	1.2	0.5	3.8	0.5	18701.5	2319.9	266.5	17.6
FOOTNOTE:
*Refers to position on microarray set
HEATMAP COLOUR LEGEND: Dark blue: 0-1%, light blue: 1-10%, yellow: 10-30%, orange: 30-70% and red: 70-100% of max intensity for antibody or lectin tested.
Microarray set 5 bis quality control				Glycan detection system
Probe Information				mIgG+mIgM		Anti-hFGF		hFGF2		CS56
Index	Position*	Probe Id	Probe Name	MFI	SD	MFI	SD	MFI	SD	MFI	SD
147	9	3308	CSA-PS-Biotin 0.1 mg/mL	0.8	0.5	2	1.4	6796.8	663.5	11165	3569.4
147	13	3309	CSA-PS-Biotin 0.5 mg/mL	1.5	0.6	2.8	0	9505	2887.5	12394.8	12.6
148	10	3312	CSB-PS-Biotin 0.1 mg/mL	0.5	19.2	2	0	46236.8	767.6	31.2	7979
148	14	3313	CSB-PS-Biotin 0.5 mg/mL	1.2	47	12	0.8	30845.2	1697.2	62.5	191.6
149	11	3316	CSC-PS-Biotin 0.1 mg/mL	12.2	1.3	2	2.9	8360	1466.6	9250	2547.5
149	15	3317	CSC-PS-Biotin 0.5 mg/mL	10.8	1.3	1.5	10.4	10273.5	2319.2	12059	15.2
150	12	3320	Heparin-PS-Biotin 0.1 mg/mL	27.5	14.8	2	0.6	24320	1137.4	380.5	10688.8
150	16	3321	Heparin-PS-Biotin 0.5 mg/mL	18	31.4	1.5	0.6	25653	1707.9	631.2	78.6
FOOTNOTE:
*Refers to position on microarray set
HEATMAP COLOUR LEGEND: Dark blue: 0-1%, light blue: 1-10%, yellow: 10-30%, orange: 30-70% and red: 70-100% of max intensity for antibody
or lectin tested.
