# Supplementary material for: Identification and characterisation of vaginal bacteria-glycan interactions implicated in reproductive tract health and pregnancy outcomes
Source: Nat Commun. 2025 Jun 5;16:5207. doi: 10.1038/s41467-025-60404-1 (PMC12137855; doi:10.1038/s41467-025-60404-1)
Supplement: Supplementary file 9 — Source Data [file 41467_2025_60404_MOESM9_ESM.zip › Source Data File 3.xlsx]

## Sheet: Source Data File 3 Tajadura
Source Data File 3
This file contains three tables with data on E. coli binding to glycan probes on Microarray set 1 and summarised in Figure 2 and Supplementary Figure 2
Abbreviations used:
	MFI	Mean fluorescent intensity background substrated of quadruplicates on microarrays
	SD	Standard deviation of MFI of quadruplicates on microarrays
	RANK	% of MAX calculated as 100 x (MFI of bound glycan/Max MFI in range of glycans on the subarray)
	AVERAGE RANK	AVERAGE OF RANK from 3 independent tests was calcualted
Datasets used:
Data on Figure 2B corresponds to assay 2
Data on Figure 2C corresponds to assay 3
Data on Supplementary Figure 2A corresponds to assay Live vs Fixed
Data on Supplementary Figure 2B corresponds to assays 1, 2 and 3
Bacterial strains used:
	E. coli C600
	E. coli 789
	E. coli 900
	E. coli 901

## Sheet: E coli Raw data
Source Data File 3: E. coli binding to glycans on Microarray set 1
					Bacterial strain used in Supplementary Figure 1B																									Bacterial strain used in Supplementary Figure 1A
Probe Information					E coli C600_Assay 1	SYTO59-2019_CAS Set4_H16_5a E coli C600_Irreg:100.0 uM	E coli C600_Assay 2	SYTO59-2019_CAS Set4_H16_5a E coli C600_Irreg:100.0 uM	E coli C600_Assay 3	SYTO59-2019_CAS Set4_H16_5a E coli C600_Irreg:100.0 uM	E coli 789_Assay 1	SYTO59-2019_CAS Set4_H16_5a E coli C600_Irreg:100.0 uM	E coli 789_Assay 2	SYTO59-2019_CAS Set4_H16_5a E coli C600_Irreg:100.0 uM	E coli 789_Assay 3	SYTO59-2019_CAS Set4_H16_5a E coli C600_Irreg:100.0 uM	E coli 900_Assay 1	SYTO59-2019_CAS Set4_H16_5a E coli C600_Irreg:100.0 uM	E coli 900_Assay 2	SYTO59-2019_CAS Set4_H16_5a E coli C600_Irreg:100.0 uM	E coli 900_Assay 3	SYTO59-2019_CAS Set4_H16_5a E coli C600_Irreg:100.0 uM	E coli 901_Assay 1	SYTO59-2019_CAS Set4_H16_5a E coli C600_Irreg:100.0 uM	E coli 901_Assay 2	SYTO59-2019_CAS Set4_H16_5a E coli C600_Irreg:100.0 uM	E coli 901_Assay 3	SYTO59-2019_CAS Set4_H16_5a E coli C600_Irreg:100.0 uM		E coli C600_Live	SYTO59-2019_CAS Set4_H16_5a E coli C600_Irreg:100.0 uM	E coli C600_Fixed	SYTO59-2019_CAS Set4_H16_5a E coli C600_Irreg:100.0 uM
Index	Position*	Probe Id	Probe Name**	Structure***	MFI	SD	MFI	SD	MFI	SD	MFI	SD	MFI	SD	MFI	SD	MFI	SD	MFI	SD	MFI	SD	MFI	SD	MFI	SD	MFI	SD		MFI	SD	MFI	SD
92	1	2227	A (type 1)-sp		1	10.2	149	64.5	282.2	65.1	13.8	1.7	29.2	6.4	251.2	12.7	20.5	24.4	100.2	12.5	555.5	11.4	9.2	9	30.2	12.6	205	188.3		1.5	1.7	343.5	648.4
93	2	2228	A (type 2)-sp		0	6.3	69.5	5.9	244.8	21.5	10.8	4.1	34	6.5	269.2	29.6	11	2	120.2	73.8	551.5	21.9	3.5	2.6	22.8	3.8	171.2	51.7		1.2	0.5	28.8	9
94	3	2229	A (type 3)-sp		0	3.6	66.8	7.6	301	36.2	15.5	2.4	45.8	50.8	332.5	27.7	13.2	1	100.5	54.5	553.2	38.3	16	8.2	19.2	6.7	251.2	11.8		2.8	2.8	33	6.7
95	4	2230	A (type 4)-sp		0	7	153	102.9	206.2	75.9	15.8	1	10.2	7.8	197.5	95.6	12.8	4.6	79	14.5	548.8	13.1	19.8	5.1	12.8	17.3	234.5	33.8		0.8	1	218.2	198.1
91	5	2231	A tri-sp		0	6.6	56.2	20.7	293.5	112	8.5	1.9	30	5.7	228	39.9	6	2.2	97	13	481.8	35.1	12.2	4.5	17.2	8.5	140.8	142.3		2.8	2.6	2	5.8
97	6	2232	B (type 1)-sp		0	1.7	42.2	6.6	146.2	138.7	7.8	3.3	32.2	3.2	265.5	25.7	12.8	7.2	56.8	10.6	483.8	19.3	18.8	5	28.8	12.4	144.2	74.1		1.2	0.5	23	4.5
98	7	2233	B (type 2)-sp		0	1.5	41.2	13.1	301.8	45.5	19.2	20.6	19.5	4.2	296	3.7	14	1.4	61.8	2.2	514.2	19	23.5	3	18	6.2	210.2	22.7		117.2	231.2	23.2	10
99	8	2234	B (type 3)-sp		0	16.1	540.8	922.3	212.2	38.3	11.8	5.1	12.8	12.2	194.8	19.3	11.5	6	69.8	13.8	516	29.6	9.8	8.3	6	3.2	160.8	25.2		1.5	1	557.5	986.6
96	9	2235	B tri-sp		0	3.7	65.2	9	305.5	67.1	15.5	19.1	34.5	13.5	279.2	41.2	13.5	19	68.5	19.6	493.8	25.6	17	1.4	24.2	7	208.2	118		1.2	1	9.8	18.1
151	10	2236	LNFP I-Gly		0	2.7	54	4.7	280.8	54.1	5.2	1	40.8	6.3	257.5	52.4	9.5	4.8	48	7.2	500.8	18.4	26.5	2.5	22.5	2.9	134	102.9		2.2	1.9	29	9.1
100	11	2237	H (type 2)-sp		0.5	0.6	66.5	6.5	229.5	29.6	39.2	40.1	44.2	3.6	270	47.2	24	0	63	10.6	474.5	18.4	46.5	3.9	34.8	4.5	184.2	25.7		1.5	1	38.8	9.1
101	12	2238	H (type 3)-sp		15.8	7.1	126.8	43.5	194.5	21.5	17.8	4.9	89	94.8	185.2	40	24.5	5.1	69	20.6	490.8	23.8	42.2	13.6	34.5	42.6	130.5	5.9		2.5	2.4	114	52.7
102	13	2239	H (type 4)-sp		12	4.2	78.5	7.8	169.5	144.2	17.5	14.4	41	2	256	37.6	16.5	4.4	68.2	13	469.5	22.4	49.2	3.3	29.8	2.5	184.5	136.6		14.5	27.7	14.2	17.1
152	14	2240	2'FL-Gly		7	1.4	213.5	296.3	176	231.5	86.2	158.5	52.2	6.4	298.2	37	18	4.8	58.5	7.9	514.5	27	38.2	12.1	34.2	7.1	131.8	109.8		2.8	3	182.8	300.9
105	15	2241	Le a-sp		19.8	3.3	76.8	3.6	289.2	27.9	137.5	59.3	55	4.2	330.8	90.6	28.5	2.1	74	4.8	464.8	17.7	56.2	7.5	40.2	3	211	23.3		3	0.8	46.5	10.1
106	16	2242	Le x-sp		3.8	4.6	73.2	27.2	230.8	55.4	31.5	23.5	32.2	14.5	220	51.4	19.2	5.1	95.5	61.9	484.5	12.8	34	11.5	76.2	11.8	154	24.2		3.2	3	66	34.1
103	17	2243	Le b-sp		24.5	45	79.2	4.3	126	281	20.2	18.3	36.2	3.9	280	33.6	14.2	4.1	83	5.4	492.5	29.1	28.5	3.7	30	3.4	170	177.1		1	0.8	17	16.8
104	18	2244	Le y-sp		6.2	1.3	72.8	8.8	98.2	195.2	44.8	33.1	95.8	13.9	240	18	20	4.7	69	5.9	443.8	13.5	44.2	12.8	45.5	2.4	69	89.5		3.5	3.7	41.2	8
153	19	2245	3'SA-Lac-Gly		0	2.6	54.2	6	338.8	43.5	27.2	29.4	34	3.2	330.5	40.9	10.2	1.7	63	5.8	514.5	15.6	13.2	8.5	29.5	4.5	249.8	41.8		2.8	3.1	57.2	45
154	20	2246	6'SA-Lac-Gly		0	1.8	37.8	7.1	224.2	28.2	3.8	3.6	17.8	17.3	248.5	22.2	6.2	1.7	48.5	15.4	530.5	32	6.5	5.9	13.8	10.7	156.5	44.8		12	13.2	34.5	11.2
155	21	2247	3'SLN(Gc)-sp		1.5	1.3	68.2	4.2	249.5	348.1	26.8	46.2	22.2	6.2	362	44.8	6.5	2.5	71.8	1.7	581.8	35	16.8	3.9	19.5	3.1	297	121.6		1.2	1.9	48.2	92.6
156	22	2248	6'SLN(GC)-sp		1.5	1.3	59.5	10.2	316.5	74.7	4.5	1.3	44	2.6	341.8	21	11.8	0.5	61.2	10.7	580	23.1	21.5	0.6	34	5.3	182.2	93.6		2.2	0.5	39.8	7.8
157	23	2249	LSTb-Gly		0	2.4	49	4.1	360.8	38.2	5.8	4.2	32.2	2.2	307.8	46.3	8.5	3.1	58.5	5.5	528.2	10.7	10.2	2.6	30.5	4.9	259.2	32.7		6.8	8.3	36	5.6
158	24	2250	DSLNT-Gly		0	3.3	702.5	1263.8	217	40.3	55.2	67.1	13	10.1	240.2	39	9.2	14.1	37.8	11.4	554	40.3	0.8	3.3	12.2	3.3	150.5	32.3		4	4.8	829	1520.6
159	25	2251	DSMFLNH-Gly		0	6.3	47.5	2.5	175.2	401.1	5.2	7.2	16	8	277	42.8	2.2	2.6	58	3.4	525.8	56.4	3.2	4.3	14	1.4	290.8	45		2	2.2	9.5	9.9
107	26	2252	SiaLe a-sp		41.5	76.3	58.2	6.2	103.8	316	6.8	2.4	47.2	4.9	206	26.6	11.2	2.6	60.5	8.1	461.5	8.3	47.5	33	37.2	5.2	121.5	65.2		1.2	0.5	41.5	10
108	27	2253	SiaLe x-sp		2.5	1.7	62.5	5	264.5	38.2	87.5	67.2	46.5	3.4	219.2	41.2	13.2	1.7	70.8	5.4	444.8	16.9	20.8	4.1	34.8	3.9	186	24.2		96.5	189	47	5.6
109	28	2254	3'-O-su-Le a-sp		15.2	3.3	92.2	73	221.2	41.4	683.8	1134.5	37	10.3	306.8	185	25.5	9.7	69.5	14.2	487.2	8.2	102.5	11.4	28.5	9.1	165.8	39.6		12.2	21.2	96.2	86.8
110	29	2255	3'-O-su-Le x-sp		29.2	11.3	166.5	37.7	416.8	61.1	61.2	69.1	140.8	1.7	404	71.6	21.2	4	162.5	5.8	502.8	15.7	341.5	216.6	127.8	4.3	367.5	29.9		25.2	26.6	31.8	19.5
160	30	2256	Man5-GN2-Gly		6427.8	718.8	6887	922.5	9962.5	2443.7	7912.8	2849.2	7821.5	517.7	4937	1913.7	10	2.3	351.2	208.8	2745	183.3	10946.8	1682.9	8158.8	350.3	12068	4071.7		4456.5	1876.5	6946	998.6
161	31	2257	Man6-GN2-Gly		6619	1811.1	6130.2	196.7	4057.8	1383.7	6571.8	3217.6	5630.8	257.5	6943	881.4	18	2.2	739.8	915.1	2956.5	682.2	5814	522.6	7147	251.7	5643	616.5		4658	1406.6	6082.2	162
162	32	2258	NA2-Gly		336.2	667.8	2737.8	1870.2	826	291.2	786.2	848.4	2566.8	840.4	2545.8	426.6	10.5	2.6	105.8	9.3	804.5	87.1	20	23.7	1509.2	148.8	401	107		2810.2	498.8	2747.8	1908.5
7	33	2259	Man5-GN2-AEAB		4680.5	1347.5	13831.8	1139	10470.2	5608.1	6520.8	3099.3	7421.8	900.1	2541.2	372.2	26.2	4.3	520.8	417.9	3827.2	1034	7881.2	1986.3	10083.5	988.1	14756.5	10894.1		4017.8	2085.3	13969	1134.4
8	34	2260	Man6-GN2-AEAB		5266.2	1558	7139	3975.5	8754.2	2794.8	7813.5	3442.1	7992	1573.3	6077.5	2982.7	21.2	3.4	951.8	447.3	2847.2	862.1	3762.2	1761.2	7224.8	1099.4	8799.2	3347.7		5020.2	1720.2	7095.8	4009
9	35	2261	Man7-1-GN2-AEAB		5992	2520.2	6742	759.5	4527.2	735.7	5493.5	561.9	6145.5	435.6	8530.2	1746.8	34.8	2.9	561.5	679	2857.8	1043.4	3966	993.6	8380	1582	6600	2147.1		3579.8	805.5	6759.2	740.7
10	36	2262	Man7-2-GN2-AEAB		2849.8	1325.3	3166.8	3778.4	1639.2	714.6	1613.8	1037.6	4430	1105	5131.5	1270.4	22	7	341.8	261.3	1995.5	293.9	1885.2	506.3	5114	555.3	1533.5	849.6		4517.8	2461.4	3159.5	3830.8
11	37	2263	Man8-GN2-AEAB		5707.2	2618.4	12414	1158.6	3812	1780.2	3384	2319.9	6601.8	698.2	2952.8	1070.5	17.8	1.9	979.8	442.4	2191.8	463.3	2444.8	956.5	5554	216.2	3740	772.6		2414.8	436.3	12679.2	886
12	38	2264	Man9-GN2-AEAB		5701.8	1405.3	8749.5	4239.7	4309.2	2244.1	9146.2	3722.4	5690.5	2822.9	3057.2	995.8	15	2.9	281.8	121.4	1557	246.6	2348.8	794.7	5333	955.2	3428.8	2490.1		4394.2	1080.5	8339.5	3926.3
163	39	2168	GalNAc-beta-O-Ser		7.5	3.9	74.8	5.7	313.2	26.4	15.8	18.2	82.8	5.9	342.8	21	9.8	1.3	88	15.2	430.5	27.8	22.2	4.8	87.8	6.1	270.8	18.6		565.8	1128.2	36.2	4.5
164	40	2167	GalNAc-beta-O-Thr		24.8	19.6	97.2	6.7	411.5	94.2	49	75.5	118.8	4.3	374.8	28.5	18	2.7	109.2	12.3	479.5	14.2	43.2	31.2	109.2	9.7	306.8	5.9		2	0.8	62.5	18.6
1	41	2265	Core 1-Ser		8.2	2.1	81.8	6.4	205.5	249.5	10	1.8	23.2	16.1	256.8	22.4	11.2	2.1	117.5	1.7	460.2	18	33.2	9.4	22.2	9.3	236.5	49.2		1.8	0.5	18.5	18.9
2	42	2266	Core 1-Thr		6.8	4.5	45.2	8.7	86.8	203.5	7.2	3.3	88.5	46.3	232.8	63.4	8.8	1	104.2	14.2	440	33.7	17.2	2.6	46.5	6	64	150.2		23	42	48.8	16.5
3	43	2267	Core 2-Thr		11	2.7	71.2	4.2	409.8	72.9	26	21.4	65.8	1.3	414	31.9	14	1.4	100.5	1.3	554.2	11.3	30.5	7	69.2	10	317	58.8		2	0.8	56.8	5.7
165	44	2268	Core 2-sp		13.5	3.5	65	17.6	185.8	18.9	16	8.1	52.2	16.5	201.5	12.8	18.5	7.4	104.8	10.7	429.2	19.3	29.5	5.5	37.5	12.4	152.5	33.4		5.5	4.1	58.8	23.9
166	45	2269	Core 3-Ser		6	2.9	84.2	4.3	299.8	278.1	12.2	5.6	21.5	15.6	329.2	42.2	14.8	1.7	113	65	535	27.9	29	4.9	24.2	7	314.5	36.6		3.5	4.4	19	23.7
167	46	2270	Core 3-Thr		18.8	3.4	80.5	10.2	200.5	220.9	14.8	5	84.5	6.7	339.5	34.1	18.2	3.5	62.5	4.4	557.5	31.1	45.2	9.9	79.2	12.5	177.5	157.9		9.8	13.5	74.8	8.3
168	47	2271	Core 4-Thr		23	1.8	89.2	9.8	428.2	51.6	207.5	245.4	81.8	4.4	477.2	44.8	24	3.6	102.5	6.8	612.8	25.2	36.2	4.4	83.5	5.5	367.8	48.9		2	1.4	76.5	4.7
169	48	2272	Core 4-sp		15.5	3.4	52.5	22	225	47.1	72	25.2	59	21.3	224.2	40	25.8	11	65	17.2	444.2	21.5	61.8	74.4	38.5	13.5	166.8	29.4		2.2	1.7	50.2	26.8
170	49	2273	Core 6-sp		29.2	7.5	113.5	22.1	153	61	19.8	8.5	21.2	13.4	166.8	22.9	23.5	3.1	92	11.6	340.5	9	47.8	9.5	25.2	13.1	145.5	25.3		0	0.5	22.8	23.7
171	50	2274	STn-Ser		26	13.6	85.2	11	186.8	275	81.8	73.9	88.8	10.9	313.2	39.3	20.8	4.9	65.8	7.9	590.2	22.9	49.8	9.7	84	13	180.8	110.1		2.5	3.3	85.8	9.5
172	51	2275	STn-Thr		25.8	5	94	7.3	394.2	57.4	186	265.8	89.5	7.2	407.8	44.2	20.2	3.5	112.8	10.2	557.2	16.9	44	1.4	88.2	5.3	308.5	38		9.2	7.9	83.2	4.6
4	52	2276	SA1(2-3)-TF-Ser		7.2	11.3	46	19.1	295.5	44.3	23	28.3	42	12.8	397.2	182.1	6	2.9	66.8	16.7	588.8	74.8	6.5	3	37.2	13	256	56.4		1.8	1	43.5	19.1
5	53	2277	SA1(2-6)-TF-Ser		2.5	3.4	58.5	6.6	332	92.4	12.8	14.3	13	13.9	381	39.2	6.8	2.1	58.5	5.6	598.5	26	8	5.3	16.8	10.7	338.5	32.9		1	2	12.5	16.4
173	54	2278	SA2-TF-Thr		5.2	2.6	49	10.5	162.8	233.7	48	83.5	51.2	6.5	300.2	46.3	7.2	2.6	36.8	9.5	573	8.6	34	41.4	51	4.9	128	65.6		8	14	52.5	9
6	55	2279	6-Su-3'SiaTF-sp		14.2	8.8	77.5	12.4	346.8	41.2	219.8	398.7	68.8	5.3	383.8	13.4	11.5	4	75	8.3	549.8	6.8	15.8	5	64.2	3.4	271.8	38.7		0.8	2.2	63	8.3
174	56	2280	GlcNAcb-2'TF-sp		6.2	2.8	85.8	41.5	187.2	36.8	30.2	13	47.5	22.4	220.8	29.8	9.2	2.4	60.5	8.5	417.5	17.3	47.2	52.4	45.2	16.7	149.8	26.4		1	2.4	80	36.6
175	57	2281	GlcNAcb3`TF-sp		7.5	4.1	98.5	91.2	252	68.3	11.2	6.8	23.8	44.6	274.5	34.6	25	22.9	50.5	2.1	469.2	6.6	13.8	3.6	12.8	7.7	233.2	24.5		5.2	6.1	12	14.3
176	58	2282	3-LacNAc-Tn-sp		24	21.4	55	7.8	80.8	208.6	11.8	8.7	59	11.4	203.8	35.4	12.2	3.6	38.8	9.5	436.5	10.6	71.5	58.4	59.8	7.8	97.8	19.3		2.5	0.6	59.5	8.3
177	59	2283	6-LacNAc-Tn-sp		15.2	2.5	78.8	5.6	264.8	69.7	62.5	80.7	77.2	6.5	273.5	66	15.8	1.3	80.2	9.1	435.2	16.6	28.5	5.9	81	15.7	194.5	27.4		7.2	9.9	69.2	6.1
178	60	2284	Gal-Core3-Ser		1	2.3	43.2	31.8	258.8	60.4	38	27.9	40.8	23.5	320.2	52.7	7.5	5.1	48	13.9	504.2	4.8	13.2	9.9	38.2	14.8	223	52.8		6.5	5.7	41.2	26.1
179	61	2285	G(3S)-Core3-Ser		2.8	3.1	30.8	2.9	332.8	78.7	11.2	17.3	6.5	5.7	323.2	11.7	4	1.8	40.2	5.2	503	22.2	31.8	19.8	17.5	19.2	301.5	31.7		3.8	6.2	3.2	9.3
180	62	2286	GalN-G(3S)-Core3-Ser		32	54.7	41	10.2	150.8	238.5	8.2	7.8	47.8	7.3	342.5	70.1	6.5	2.9	112.8	156.9	588.2	22.7	138	232.9	49.8	2.6	172.5	26.7		1.8	1.3	53	7.3
181	63	2287	GSC967-Ser		3	0.8	55	8.8	344.5	29.4	128.8	218.3	53.8	12.8	384.8	64.9	5	2.7	58.8	5.5	549	7.2	9.2	2.6	53.5	3.9	272.2	40.4		5.2	9.8	49.8	2.9
182	64	2288	SM1a-1-C3-N-sp		3.8	3	36.5	9.9	262.5	27.1	134.2	249.2	34.2	19.8	310.5	52.6	6.8	2.1	50.2	14.6	480.5	8.8	24	25.6	34	15.9	186.5	36.2		8.5	7.5	35.8	13.2
183	65	2289	ChitoBiose-Gly		10.2	3.4	41.8	7.9	304.5	103.2	13.8	8.8	4.8	9.6	262.2	29.7	10	1.4	47.5	4.4	345.8	54.4	72.5	52.8	13.5	10.6	218.2	22.5		1.2	1	8.5	10.3
184	66	2290	Fuc(3)GlcNAc-Gly		13.2	3.5	45	10.6	107	229.8	14.2	11	66	11.2	169.2	35.3	12	5.6	37.5	7	156.8	45	65.5	73.3	59.8	5.7	87	59.7		17	28	60.8	7.9
185	67	2291	DiFuc(3,6)GlcNAc-Gly		8.8	1.5	122.2	111.3	198.8	37.8	67.2	121.2	53.8	6.1	207.8	54.2	11.2	1.7	66.2	11.2	233.5	37.9	25	2.8	57.8	5.4	154.8	26.9		3	4	52.5	12
186	68	2292	6F-GlcNAc-Gly		8.5	2.6	68.8	40	212.2	55.8	5	1.4	39	14.3	269.5	92.6	11.2	1.7	56.2	18.5	252.2	75.9	24.2	3	45.5	12.8	144	26		6.2	5.7	60	36.8
187	69	2293	chitotriose-sp4		6	2.8	52	30.8	265.8	88.4	16.8	13.7	3	8.8	285.8	57.2	5.5	2.1	166.8	216.7	323	45.7	39	29.7	11	13.3	228	30.8		7.8	6.9	5.5	9.8
FOOTNOTE:
*Refers to position on microarray set
**The probe names include an abbreviated description of the glycan moiety followed by the chemical linker abbreviation:
sp: -O-CH2-CH2-CH2-NH2; sp4: -NHCO-CH2-NH2; Ser: Serine; Thr: Threonine; Gly: Glycine; AEAB: N-(aminoethyl)-2-aminobenzamide
***The probe structure is shown using the following monosacharide legend:
Galactose, Mannose, Glucose, N-Acetyl glucosamine, N-Acetyl galactosamine, Acetyl- Neuraminic acid, Glycolyl- Neuraminic acid, Fucose,

## Sheet: E coli Processed data
Source Data File 3: E. coli binding to glycans on Microarray set 1
					Bacterial strain used in Supplementary Figure 1B
					E coli C600								E coli 789								E coli 900								E coli 901
Probe Information					Assay 1		Assay 2		Assay 3				Assay 1		Assay 2		Assay 3				Assay 1		Assay 2		Assay 3				Assay 1		Assay 2		Assay 3
Index	Position*	Probe Id	Probe Name**	Structure***	MFI	RANK	MFI	RANK	MFI	RANK	RANK 3		MFI	RANK	MFI	RANK	MFI	RANK	RANK 3		MFI	RANK	MFI	RANK	MFI	RANK	RANK 3		MFI	RANK	MFI	RANK	MFI	RANK	RANK 3
92	1	2227	A (type 1)-sp		1	0.015108	149	1.07723	282.2	2.69527	1.26253		13.8	0.150882	29.2	0.365365	251.2	2.9449	1.15372		20.5	58.5714	100.2	10.2245	555.5	14.5153	27.7704		9.2	0.0840413	30.2	0.299484	205	1.38917	0.590899
93	2	2228	A (type 2)-sp		0	0	69.5	0.502465	244.8	2.33806	0.946843		10.8	0.118082	34	0.425425	269.2	3.15592	1.23314		11	31.4286	120.2	12.2653	551.5	14.4108	19.3682		3.5	0.0319722	22.8	0.226101	171.2	1.16013	0.472733
94	3	2229	A (type 3)-sp		0	0	66.8	0.482945	301	2.87483	1.11926		15.5	0.169469	45.8	0.573073	332.5	3.89801	1.54685		13.2	37.7143	100.5	10.2551	553.2	14.4552	20.8082		16	0.146159	19.2	0.190401	251.2	1.70224	0.679601
95	4	2230	A (type 4)-sp		0	0	153	1.10615	206.2	1.9694	1.02518		15.8	0.172749	10.2	0.127628	197.5	2.31536	0.871912		12.8	36.5714	79	8.06122	548.8	14.3402	19.6576		19.8	0.180871	12.8	0.126934	234.5	1.58908	0.632294
91	5	2231	A tri-sp		0	0	56.2	0.40631	293.5	2.80319	1.06983		8.5	0.0929348	30	0.375375	228	2.67292	1.04708		6	17.1429	97	9.89796	481.8	12.5895	13.2101		12.2	0.111446	17.2	0.170567	140.8	0.954123	0.412046
97	6	2232	B (type 1)-sp		0	0	42.2	0.305094	146.2	1.39634	0.567146		7.8	0.0852813	32.2	0.402903	265.5	3.11254	1.20024		12.8	36.5714	56.8	5.79592	483.8	12.6418	18.3364		18.8	0.171737	28.8	0.285601	144.2	0.977163	0.478167
98	7	2233	B (type 2)-sp		0	0	41.2	0.297864	301.8	2.88247	1.06011		19.2	0.209923	19.5	0.243994	296	3.47011	1.30801		14	40	61.8	6.30612	514.2	13.4361	19.9141		23.5	0.214671	18	0.178501	210.2	1.42441	0.60586
99	8	2234	B (type 3)-sp		0	0	540.8	3.90983	212.2	2.0267	1.97885		11.8	0.129015	12.8	0.16016	194.8	2.2837	0.857627		11.5	32.8571	69.8	7.12245	516	13.4831	17.8209		9.8	0.0895222	6	0.0595002	160.8	1.08965	0.412892
96	9	2235	B tri-sp		0	0	65.2	0.471378	305.5	2.9178	1.12973		15.5	0.169469	34.5	0.431682	279.2	3.27315	1.29143		13.5	38.5714	68.5	6.9898	493.8	12.9031	19.4881		17	0.155294	24.2	0.239984	208.2	1.41086	0.602045
151	10	2236	LNFP I-Gly		0	0	54	0.390405	280.8	2.6819	1.0241		5.2	0.0568542	40.8	0.510511	257.5	3.01876	1.19537		9.5	27.1429	48	4.89796	500.8	13.086	15.0423		26.5	0.242075	22.5	0.223126	134	0.908044	0.457748
100	11	2237	H (type 2)-sp		0.5	0.00755401	66.5	0.480776	229.5	2.19194	0.893422		39.2	0.428593	44.2	0.553053	270	3.1653	1.38232		24	68.5714	63	6.42857	474.5	12.3987	29.1329		46.5	0.424774	34.8	0.345101	184.2	1.24822	0.672699
101	12	2238	H (type 3)-sp		15.8	0.238707	126.8	0.916728	194.5	1.85765	1.00436		17.8	0.194616	89	1.11361	185.2	2.17116	1.1598		24.5	70	69	7.04082	490.8	12.8247	29.9552		42.2	0.385494	34.5	0.342126	130.5	0.884326	0.537315
102	13	2239	H (type 4)-sp		12	0.181296	78.5	0.567533	169.5	1.61888	0.789236		17.5	0.191336	41	0.513013	256	3.00117	1.23517		16.5	47.1429	68.2	6.95918	469.5	12.2681	22.1234		49.2	0.449438	29.8	0.295518	184.5	1.25025	0.66507
152	14	2240	2'FL-Gly		7	0.105756	213.5	1.54354	176	1.68096	1.11009		86.2	0.942468	52.2	0.653153	298.2	3.4959	1.69717		18	51.4286	58.5	5.96939	514.5	13.444	23.614		38.2	0.348954	34.2	0.339151	131.8	0.893135	0.52708
105	15	2241	Le a-sp		19.8	0.299139	76.8	0.555242	289.2	2.76212	1.2055		137.5	1.50336	55	0.688188	330.8	3.87808	2.02321		28.5	81.4286	74	7.55102	464.8	12.1453	33.7083		56.2	0.513383	40.2	0.398651	211	1.42983	0.780621
106	16	2242	Le x-sp		3.8	0.0574105	73.2	0.529215	230.8	2.20435	0.930326		31.5	0.344405	32.2	0.402903	220	2.57913	1.10881		19.2	54.8571	95.5	9.7449	484.5	12.66	25.754		34	0.310587	76.2	0.755653	154	1.04357	0.703271
103	17	2243	Le b-sp		24.5	0.370147	79.2	0.572594	126	1.20342	0.715385		20.2	0.220857	36.2	0.452953	280	3.28253	1.31878		14.2	40.5714	83	8.46939	492.5	12.8691	20.6366		28.5	0.260345	30	0.297501	170	1.152	0.569947
104	18	2244	Le y-sp		6.2	0.0936697	72.8	0.526323	98.2	0.9379	0.519298		44.8	0.489821	95.8	1.1987	240	2.8136	1.50071		20	57.1429	69	7.04082	443.8	11.5966	25.2601		44.2	0.403764	45.5	0.45121	69	0.467575	0.440849
153	19	2245	3'SA-Lac-Gly		0	0	54.2	0.391851	338.8	3.23585	1.20923		27.2	0.297391	34	0.425425	330.5	3.87456	1.53246		10.2	29.1429	63	6.42857	514.5	13.444	16.3385		13.2	0.120581	29.5	0.292543	249.8	1.69276	0.70196
154	20	2246	6'SA-Lac-Gly		0	0	37.8	0.273283	224.2	2.14132	0.804866		3.8	0.0415473	17.8	0.222723	248.5	2.91325	1.05917		6.2	17.7143	48.5	4.94898	530.5	13.862	12.1751		6.5	0.059377	13.8	0.13685	156.5	1.06051	0.418914
155	21	2247	3'SLN(Gc)-sp		1.5	0.022662	68.2	0.493067	249.5	2.38295	0.966227		26.8	0.293018	22.2	0.277778	362	4.24385	1.60488		6.5	18.5714	71.8	7.32653	581.8	15.2025	13.7002		16.8	0.153467	19.5	0.193376	297	2.0126	0.786482
156	22	2248	6'SLN(GC)-sp		1.5	0.022662	59.5	0.430168	316.5	3.02286	1.15857		4.5	0.0492008	44	0.550551	341.8	4.00703	1.5356		11.8	33.7143	61.2	6.2449	580	15.1555	18.3716		21.5	0.196401	34	0.337168	182.2	1.23467	0.589412
157	23	2249	LSTb-Gly		0	0	49	0.354256	360.8	3.44597	1.26674		5.8	0.0634143	32.2	0.402903	307.8	3.60844	1.35825		8.5	24.2857	58.5	5.96939	528.2	13.8019	14.6857		10.2	0.0931762	30.5	0.302459	259.2	1.75645	0.717363
158	24	2250	DSLNT-Gly		0	0	702.5	5.07888	217	2.07255	2.38381		55.2	0.603529	13	0.162663	240.2	2.81594	1.19405		9.2	26.2857	37.8	3.85714	554	14.4761	14.873		0.8	0.00730794	12.2	0.120984	150.5	1.01985	0.382716
159	25	2251	DSMFLNH-Gly		0	0	47.5	0.343412	175.2	1.67332	0.672244		5.2	0.0568542	16	0.2002	277	3.24736	1.16814		2.2	6.28571	58	5.91837	525.8	13.7392	8.64777		3.2	0.0292318	14	0.138834	290.8	1.97059	0.712885
107	26	2252	SiaLe a-sp		41.5	0.626983	58.2	0.42077	103.8	0.991385	0.679713		6.8	0.0743478	47.2	0.590591	206	2.41501	1.02665		11.2	32	60.5	6.17347	461.5	12.0591	16.7442		47.5	0.433909	37.2	0.368901	121.5	0.823338	0.542049
108	27	2253	SiaLe x-sp		2.5	0.0377701	62.5	0.451857	264.5	2.52622	1.00528		87.5	0.956681	46.5	0.581832	219.2	2.56975	1.36942		13.2	37.7143	70.8	7.22449	444.8	11.6227	18.8538		20.8	0.190006	34.8	0.345101	186	1.26042	0.598509
109	28	2254	3'-O-su-Le a-sp		15.2	0.229642	92.2	0.66658	221.2	2.11266	1.00296		683.8	7.47633	37	0.462963	306.8	3.59672	3.84534		25.5	72.8571	69.5	7.09184	487.2	12.7306	30.8932		102.5	0.93633	28.5	0.282626	165.8	1.12353	0.78083
110	29	2255	3'-O-su-Le x-sp		29.2	0.441154	166.5	1.20375	416.8	3.98082	1.87524		61.2	0.66913	140.8	1.76176	404	4.73623	2.38904		21.2	60.5714	162.5	16.5816	502.8	13.1382	30.0971		341.5	3.11958	127.8	1.26735	367.5	2.49034	2.29242
160	30	2256	Man5-GN2-Gly		6427.8	97.1113	6887	49.7911	9962.5	95.151	80.6845		7912.8	86.5146	7821.5	97.8666	4937	57.8781	80.7531		10	28.5714	351.2	35.8367	2745	71.7272	45.3785		10946.8	99.9982	8158.8	80.9084	12068	81.7781	87.5616
161	31	2257	Man6-GN2-Gly		6619	100	6130.2	44.3196	4057.8	38.7557	61.0251		6571.8	71.8528	5630.8	70.4555	6943	81.3951	74.5678		18	51.4286	739.8	75.4898	2956.5	77.2537	68.0574		5814	53.1104	7147	70.8747	5643	38.2395	54.0749
162	32	2258	NA2-Gly		336.2	5.07932	2737.8	19.7935	826	7.88906	10.9206		786.2	8.59592	2566.8	32.1171	2545.8	29.8453	23.5194		10.5	30	105.8	10.7959	804.5	21.0217	20.6059		20	0.182698	1509.2	14.9663	401	2.71735	5.95545
7	33	2259	Man5-GN2-AEAB		4680.5	70.7131	13831.8	100	10470.2	100	90.2377		6520.8	71.2952	7421.8	92.8654	2541.2	29.7913	64.6506		26.2	74.8571	520.8	53.1429	3827.2	100.005	76.0017		7881.2	71.9942	10083.5	99.995	14756.5	99.9966	90.6619
8	34	2260	Man6-GN2-AEAB		5266.2	79.5619	7139	51.6129	8754.2	83.6106	71.5951		7813.5	85.4289	7992	100	6077.5	71.2485	85.5592		21.2	60.5714	951.8	97.1224	2847.2	74.3977	77.3639		3762.2	34.3674	7224.8	71.6462	8799.2	59.6273	55.2136
9	35	2261	Man7-1-GN2-AEAB		5992	90.5273	6742	48.7428	4527.2	43.2389	60.8363		5493.5	60.0632	6145.5	76.8956	8530.2	100.002	78.9871		34.8	99.4286	561.5	57.2959	2857.8	74.6747	77.1331		3966	36.2291	8380	83.1019	6600	44.7245	54.6852
10	36	2262	Man7-2-GN2-AEAB		2849.8	43.0548	3166.8	22.8951	1639.2	15.6559	27.2019		1613.8	17.6445	4430	55.4304	5131.5	60.1583	44.4111		22	62.8571	341.8	34.8776	1995.5	52.1427	49.9591		1885.2	17.2212	5114	50.714	1533.5	10.3917	26.1089
11	37	2263	Man8-GN2-AEAB		5707.2	86.2245	12414	89.7497	3812	36.4081	70.7941		3384	36.999	6601.8	82.6051	2952.8	34.6166	51.4069		17.8	50.8571	979.8	99.9796	2191.8	57.272	69.3696		2444.8	22.3331	5554	55.0774	3740	25.3439	34.2514
12	38	2264	Man9-GN2-AEAB		5701.8	86.1429	8749.5	63.2564	4309.2	41.1568	63.5187		9146.2	100	5690.5	71.2025	3057.2	35.8406	69.0143		15	42.8571	281.8	28.7551	1557	40.6846	37.4323		2348.8	21.4561	5333	52.8858	3428.8	23.2351	32.5256
163	39	2168	GalNAc-beta-O-Ser		7.5	0.11331	74.8	0.540783	313.2	2.99135	1.21515		15.8	0.172749	82.8	1.03604	342.8	4.01876	1.74251		9.8	28	88	8.97959	430.5	11.249	16.0762		22.2	0.202795	87.8	0.870686	270.8	1.83506	0.969514
164	40	2167	GalNAc-beta-O-Thr		24.8	0.374679	97.2	0.702728	411.5	3.9302	1.6692		49	0.535742	118.8	1.48649	374.8	4.3939	2.13871		18	51.4286	109.2	11.1429	479.5	12.5294	25.0336		43.2	0.394629	109.2	1.0829	306.8	2.07901	1.18552
1	41	2265	Core 1-Ser		8.2	0.123886	81.8	0.591391	205.5	1.96271	0.892663		10	0.109335	23.2	0.29029	256.8	3.01055	1.13673		11.2	32	117.5	11.9898	460.2	12.0251	18.6716		33.2	0.303279	22.2	0.220151	236.5	1.60263	0.708686
2	42	2266	Core 1-Thr		6.8	0.102735	45.2	0.326783	86.8	0.82902	0.419512		7.2	0.0787212	88.5	1.10736	232.8	2.72919	1.30509		8.8	25.1429	104.2	10.6327	440	11.4973	15.7576		17.2	0.157121	46.5	0.461127	64	0.433692	0.350647
3	43	2267	Core 2-Thr		11	0.166188	71.2	0.514756	409.8	3.91397	1.53164		26	0.284271	65.8	0.823323	414	4.85346	1.98702		14	40	100.5	10.2551	554.2	14.4813	21.5788		30.5	0.278615	69.2	0.686236	317	2.14813	1.03766
165	44	2268	Core 2-sp		13.5	0.203958	65	0.469932	185.8	1.77456	0.81615		16	0.174936	52.2	0.653153	201.5	2.36225	1.06345		18.5	52.8571	104.8	10.6939	429.2	11.2151	24.922		29.5	0.26948	37.5	0.371876	152.5	1.03341	0.558255
166	45	2269	Core 3-Ser		6	0.0906481	84.2	0.608742	299.8	2.86336	1.18758		12.2	0.133389	21.5	0.269019	329.2	3.85932	1.42058		14.8	42.2857	113	11.5306	535	13.9796	22.5986		29	0.264913	24.2	0.239984	314.5	2.13119	0.878696
167	46	2270	Core 3-Thr		18.8	0.284031	80.5	0.581992	200.5	1.91496	0.926994		14.8	0.161816	84.5	1.05731	339.5	3.98007	1.73306		18.2	52	62.5	6.37755	557.5	14.5675	24.315		45.2	0.412899	79.2	0.785403	177.5	1.20282	0.800373
168	47	2271	Core 4-Thr		23	0.347485	89.2	0.644891	428.2	4.0897	1.69403		207.5	2.2687	81.8	1.02352	477.2	5.59437	2.9622		24	68.5714	102.5	10.4592	612.8	16.0125	31.6811		36.2	0.330684	83.5	0.828044	367.8	2.49238	1.21704
169	48	2272	Core 4-sp		15.5	0.234174	52.5	0.37956	225	2.14896	0.920897		72	0.787212	59	0.738238	224.2	2.62837	1.38461		25.8	73.7143	65	6.63265	444.2	11.607	30.6513		61.8	0.564538	38.5	0.381793	166.8	1.13031	0.692214
170	49	2273	Core 6-sp		29.2	0.441154	113.5	0.820573	153	1.46129	0.907672		19.8	0.216483	21.2	0.265265	166.8	1.95545	0.8124		23.5	67.1429	92	9.38776	340.5	8.89731	28.476		47.8	0.436649	25.2	0.249901	145.5	0.985973	0.557508
171	50	2274	STn-Ser		26	0.392809	85.2	0.615972	186.8	1.78411	0.930964		81.8	0.89436	88.8	1.11111	313.2	3.67175	1.89241		20.8	59.4286	65.8	6.71429	590.2	15.422	27.1883		49.8	0.454919	84	0.833003	180.8	1.22518	0.837701
172	51	2275	STn-Thr		25.8	0.389787	94	0.679593	394.2	3.76497	1.61145		186	2.03363	89.5	1.11987	407.8	4.78077	2.64476		20.2	57.7143	112.8	11.5102	557.2	14.5597	27.9281		44	0.401937	88.2	0.874653	308.5	2.09053	1.12237
4	52	2276	SA1(2-3)-TF-Ser		7.2	0.108778	46	0.332567	295.5	2.8223	1.08788		23	0.251471	42	0.525526	397.2	4.65651	1.81117		6	17.1429	66.8	6.81633	588.8	15.3854	13.1149		6.5	0.059377	37.2	0.368901	256	1.73477	0.721016
5	53	2277	SA1(2-6)-TF-Ser		2.5	0.0377701	58.5	0.422938	332	3.1709	1.21054		12.8	0.139949	13	0.162663	381	4.46659	1.58973		6.8	19.4286	58.5	5.96939	598.5	15.6389	13.6789		8	0.0730794	16.8	0.166601	338.5	2.29383	0.844502
173	54	2278	SA2-TF-Thr		5.2	0.0785617	49	0.354256	162.8	1.55489	0.662569		48	0.524808	51.2	0.640641	300.2	3.51934	1.5616		7.2	20.5714	36.8	3.7551	573	14.9726	13.0997		34	0.310587	51	0.505752	128	0.867385	0.561241
6	55	2279	6-Su-3'SiaTF-sp		14.2	0.214534	77.5	0.560303	346.8	3.31226	1.36236		219.8	2.40318	68.8	0.860861	383.8	4.49941	2.58782		11.5	32.8571	75	7.65306	549.8	14.3663	18.2922		15.8	0.144332	64.2	0.636652	271.8	1.84184	0.874274
174	56	2280	GlcNAcb-2'TF-sp		6.2	0.0936697	85.8	0.62031	187.2	1.78793	0.83397		30.2	0.330192	47.5	0.594344	220.8	2.58851	1.17102		9.2	26.2857	60.5	6.17347	417.5	10.9093	14.4562		47.2	0.431168	45.2	0.448235	149.8	1.01511	0.631505
175	57	2281	GlcNAcb3`TF-sp		7.5	0.11331	98.5	0.712127	252	2.40683	1.07742		11.2	0.122455	23.8	0.297798	274.5	3.21805	1.21277		25	71.4286	50.5	5.15306	469.2	12.2603	29.614		13.8	0.126062	12.8	0.126934	233.2	1.58027	0.611088
176	58	2282	3-LacNAc-Tn-sp		24	0.362593	55	0.397634	80.8	0.771714	0.510647		11.8	0.129015	59	0.738238	203.8	2.38921	1.08549		12.2	34.8571	38.8	3.95918	436.5	11.4058	16.7407		71.5	0.653147	59.8	0.593019	97.8	0.662736	0.636301
177	59	2283	6-LacNAc-Tn-sp		15.2	0.229642	78.8	0.569702	264.8	2.52908	1.10948		62.5	0.683344	77.2	0.965966	273.5	3.20633	1.61855		15.8	45.1429	80.2	8.18367	435.2	11.3718	21.5661		28.5	0.260345	81	0.803253	194.5	1.31802	0.793872
178	60	2284	Gal-Core3-Ser		1	0.015108	43.2	0.312324	258.8	2.47178	0.93307		38	0.415473	40.8	0.510511	320.2	3.75381	1.55993		7.5	21.4286	48	4.89796	504.2	13.1748	13.1671		13.2	0.120581	38.2	0.378818	223	1.51115	0.670182
179	61	2285	G(3S)-Core3-Ser		2.8	0.0423025	30.8	0.222675	332.8	3.17854	1.14784		11.2	0.122455	6.5	0.0813313	323.2	3.78898	1.33092		4	11.4286	40.2	4.10204	503	13.1435	9.55802		31.8	0.290491	17.5	0.173542	301.5	2.0431	0.83571
180	62	2286	GalN-G(3S)-Core3-Ser		32	0.483457	41	0.296418	150.8	1.44028	0.740051		8.2	0.0896547	47.8	0.598098	342.5	4.01524	1.56766		6.5	18.5714	112.8	11.5102	588.2	15.3697	15.1505		138	1.26062	49.8	0.493852	172.5	1.16894	0.974469
181	63	2287	GSC967-Ser		3	0.0453241	55	0.397634	344.5	3.29029	1.24442		128.8	1.40824	53.8	0.673173	384.8	4.51114	2.19752		5	14.2857	58.8	6	549	14.3454	11.5437		9.2	0.0840413	53.5	0.530543	272.2	1.84455	0.819711
182	64	2288	SM1a-1-C3-N-sp		3.8	0.0574105	36.5	0.263885	262.5	2.50712	0.942804		134.2	1.46728	34.2	0.427928	310.5	3.64009	1.8451		6.8	19.4286	50.2	5.12245	480.5	12.5555	12.3688		24	0.219238	34	0.337168	186.5	1.26381	0.606738
183	65	2289	ChitoBiose-Gly		10.2	0.154102	41.8	0.302202	304.5	2.90825	1.12152		13.8	0.150882	4.8	0.0600601	262.2	3.07386	1.09493		10	28.5714	47.5	4.84694	345.8	9.0358	14.1514		72.5	0.662282	13.5	0.133875	218.2	1.47862	0.758259
184	66	2290	Fuc(3)GlcNAc-Gly		13.2	0.199426	45	0.325337	107	1.02195	0.51557		14.2	0.155256	66	0.825826	169.2	1.98359	0.988223		12	34.2857	37.5	3.82653	156.8	4.0972	14.0698		65.5	0.598337	59.8	0.593019	87	0.589551	0.593636
185	67	2291	DiFuc(3,6)GlcNAc-Gly		8.8	0.132951	122.2	0.883471	198.8	1.89872	0.971715		67.2	0.734731	53.8	0.673173	207.8	2.43611	1.28134		11.2	32	66.2	6.7551	233.5	6.10138	14.9522		25	0.228373	57.8	0.573185	154.8	1.04899	0.616851
186	68	2292	6F-GlcNAc-Gly		8.5	0.128418	68.8	0.497405	212.2	2.0267	0.884176		5	0.0546675	39	0.487988	269.5	3.15944	1.23403		11.2	32	56.2	5.73469	252.2	6.59002	14.7749		24.2	0.221065	45.5	0.45121	144	0.975808	0.549361
187	69	2293	chitotriose-sp4		6	0.0906481	52	0.375945	265.8	2.53863	1.00174		16.8	0.183683	3	0.0375375	285.8	3.35053	1.19058		5.5	15.7143	166.8	17.0204	323	8.44003	13.7249		39	0.356262	11	0.109084	228	1.54503	0.670125
FOOTNOTE:
*Refers to position on microarray set
**The probe names include an abbreviated description of the glycan moiety followed by the chemical linker abbreviation:
sp: -O-CH2-CH2-CH2-NH2; sp4: -NHCO-CH2-NH2; Ser: Serine; Thr: Threonine; Gly: Glycine; AEAB: N-(aminoethyl)-2-aminobenzamide
***The probe structure is shown using the following monosacharide legend:
Galactose, Mannose, Glucose, N-Acetyl glucosamine, N-Acetyl galactosamine, Acetyl- Neuraminic acid, Glycolyl- Neuraminic acid, Fucose,
