# Supplementary material for: Identification and characterisation of vaginal bacteria-glycan interactions implicated in reproductive tract health and pregnancy outcomes
Source: Nat Commun. 2025 Jun 5;16:5207. doi: 10.1038/s41467-025-60404-1 (PMC12137855; doi:10.1038/s41467-025-60404-1)
Supplement: Supplementary file 9 — Source Data [file 41467_2025_60404_MOESM9_ESM.zip › Source Data File 4.xlsx]

## Sheet: Source Data File 4 Tajadura
Source Data File 4
This file contains three tables with data on bacterial binding to neutral and sialylated glycan probes with an AEAB linker (Microarray set 2a) or a PTPA linker (Microarray set 2b); at pH=4 and pH=7 and summarised in Figure 3 and Extended figure 3.
Abbreviations used:
	MFI	Mean fluorescent intensity background substrated of quadruplicates on microarrays
	SD	Standard deviation of MFI of quadruplicates on microarrays
Datasets used:
Data on Figure 3 corresponds to:
		MFI and SD All Bacteria	Raw data with MFI and SD for all bacteria tested
Data on Extended Figure 3 corresponds to:
		Selected strains as indicated

## Sheet: Neutral & Sialylated- MFI & SD 
Source Data File 4: Bacterial binding to Neutral and sialylated glycan probes at pH=4 and pH=7 on microarray set 2a and microarray set 2b
						Bacterial strains used in Figure 2
						L. crispatus 40				L. crispatus 85				L. crispatus 803				L. crispatus 824				L. crispatus 1398					L. iners 13335				L. iners 13336					G. vaginalis 233				G. vaginalis 358				G. vaginalis 540				G. vaginalis 775
Probe and microarray set Information						pH=4		pH=7		pH=4		pH=7		pH=4		pH=7		pH=4		pH=7		pH=4		pH=7			pH=4		pH=7		pH=4		pH=7			pH=4		pH=7		pH=4		pH=7		pH=4		pH=7		pH=4
Index	Set	Position*	Glycan category	Probe Id	Probe Name**	MFI	SD	MFI	SD	MFI	SD	MFI	SD	MFI	SD	MFI	SD	MFI	SD	MFI	SD	MFI	SD	MFI	SD		MFI	SD	MFI	SD	MFI	SD	MFI	SD		MFI	SD	MFI	SD	MFI	SD	MFI	SD	MFI	SD	MFI	SD	MFI	SD
1	2a	7	Mucin Core	2265	Core 1-Ser	433.2	345.1	1576.5	148.9	724	121.3	3293	2329.4	7.8	6.8	308.2	371.3	8.2	5.9	249.2	499.2	404	279.8	23.5	26.3		7.8	0.5	0.8	0.5	5	3.4	1.5	1		4.8	1	1.2	1.7	76	52.2	7	4.8	192.2	27.3	59.2	65.3	7.5	3.4
2	2a	8	Mucin Core	2266	Core 1-Thr	645.8	335.6	1100.2	945.3	282	160.3	1458.5	2540.5	67.5	102.1	162.8	152.3	164.2	186.7	635.8	1060.9	175.8	137	8	12.8		2.5	1.9	3.5	6.4	0	2.7	1.2	2.9		290.5	349.9	0	0	249	455.5	25.5	39.1	116.2	48.7	4.2	5.7	3.8	1
3	2a	9	Mucin Core	2267	Core 2-Thr	769	494.6	878.2	588.3	531.2	358.7	117	87.3	6.8	3.9	3030.5	2498	5.5	1.3	106.2	207.2	96.2	142.1	8.8	12.6		5	2.2	1.8	1.3	6.8	6.8	1.5	1.3		6.5	2.4	61.5	119.7	6	2.2	17.8	30.2	16	9.3	34.8	53.3	13.8	4.3
4	2a	10	Mucin Core	2276	SA1(2-3)-TF-Ser	291.8	245.5	150.8	237.9	1039.5	141.4	2076	1824.7	82	33.9	2708.8	1999.5	4.8	0.5	28.5	57.7	583.2	615.9	104	189.6		5.2	3.2	0.2	0.5	3.5	5.8	1.5	0.6		16.8	7.4	2	2.8	27.8	29.3	4.5	8.3	288.5	212.9	19.5	17.6	11	1.8
5	2a	11	Mucin Core	2277	SA1(2-6)-TF-Ser	749.8	352.4	530	405.1	607.8	192.6	7513	5385.7	256.5	181.8	771.2	715.6	100	104.6	40.8	68.9	449.5	24.8	46	65.6		5.8	2.8	1.8	1	4	2.4	2	1.4		23.8	18	3.2	0.5	6.5	2.5	8	7.1	505.2	117	14.5	25.1	12.8	1.3
6	2a	12	Mucin Core	2279	6-Su-3'SiaTF-Sp	2122.5	852.9	541	367.8	549.2	98.9	3390.5	2748.6	190.8	114.6	343.2	295.7	481	321.9	549	675.9	337.8	290.9	73.2	54		8.8	4.8	2.2	1.5	3.8	4.6	6.8	10.9		115.2	176.6	3	1.6	110.5	165.1	32.8	55.5	235.8	102.7	12.5	13.5	27.2	16.1
7	2a	15	High Mannose	2259	Man5-GN2-AEAB	1122.8	736.1	1569.2	2001.3	380.5	271.7	2958.2	3301.4	250.8	207.8	2091.5	2333.4	544.5	529	13.8	2.1	174.2	116.5	142.8	201.9		7.5	3.1	3.8	4.9	6.2	2.5	2.2	1.5		30	38.4	2.8	1.7	6.5	6.4	6.5	1.9	206.5	116.2	20.2	35.3	10.2	2.8
8	2a	17	High Mannose	2260	Man6-GN2-AEAB	2622.8	3359.9	570.5	372.9	941	590.1	59.2	52.6	4	2.8	1514.5	1886.3	212	106.9	780.2	1252.2	94.8	58.5	36.8	31.9		4	0	2	0.8	5	2	11.5	12.3		4	1.4	16.5	26.4	3.8	0.5	7.2	3.6	6.8	7.6	38.8	70.2	6.2	1.7
9	2a	18	High Mannose	2261	Man7D1GN2-AEAB	411.5	311.5	104.5	187	785	470.8	574.2	666	23.5	42.3	601	437.3	92.5	152.4	8	4.1	144.2	122.4	277	523		4	1.2	0.5	0.6	4.8	2.2	4.2	6.6		3.5	1.7	8.2	13.2	4	1.8	3	1.4	68.2	38.6	0.2	1	5.5	1.7
10	2a	19	High Mannose	2262	Man7D3GN2-AEAB	1080	510.8	421.2	224.2	1294.8	1579.8	3599	2844.7	693.8	284.1	2494.2	3336.1	1434	1562	132.2	225.4	128	125	110.5	81.3		5.2	1.5	1	0.8	6.8	3	9.5	13.1		106.5	174.8	3.2	3.3	4	2.7	5.2	2.5	158.8	26.2	41	15.8	33.2	36
11	2a	20	High Mannose	2263	Man8-GN2-AEAB	3145.2	1924.4	671.8	518.9	379.8	98.8	4089.2	2692.1	120	133.4	1394	1231.3	487.8	134.9	38.8	54.8	130	35.2	119.2	232.5		3.8	1.5	8	13.3	4	2.4	2.5	2.4		37.8	71.5	1.8	0.5	55.5	109.7	14	11.5	198.8	110.4	42.2	67.6	15.5	24.4
12	2a	16	High Mannose	2264	Man9-GN2-AEAB	2935.8	2150.8	1102.5	690.6	918.5	123.9	9912.5	9870.6	57	77.6	429.8	378.6	680.8	845.9	13.5	21.7	130.2	56.7	29.5	55.7		3	2.6	1.2	0.5	2.5	3.7	5.5	7		136.5	229.2	52.2	103.2	85.5	160.3	11.2	4	188.8	134.7	25.2	27.1	7	2.4
13	2a	23	Sialylated	3210	Fetuin N-Glycan A2-AEAB	8779.2	1270	7562.2	2473.9	9349.2	4146	6384	1138.9	3908.8	3155.5	6987.2	1853.9	4897.8	1262	3122.5	446.5	549.2	111.7	3970.2	1103.7		1425.2	1325.1	44.2	29.6	4.5	2.6	62.2	36.2		91	86.1	102.2	31.1	181	40.5	286.2	234.1	2127.2	201.1	3812.2	1218.7	19.5	5.6
14	2a	24	Sialylated	3211	Fetuin N-Glycan A3-SA3(a)-AEAB	3750.5	711.5	1295	599.2	1603.5	746.7	5801.2	2089.4	164.5	129.1	3104.5	1672.8	389	73.1	71	83.2	217.2	160.3	246.5	133.3		2321	597.5	0	0.5	0	4.8	0	3		54	60.6	59.5	125.7	32.5	50.1	12.2	20.6	227	118.1	1419	572	0	2.2
15	2a	25	Sialylated	3212	Fetuin N-Glycan A3-SA3(b)-AEAB	8086.2	3338.5	6010.2	2810.4	3658.5	1326.7	1434.2	853.8	244	135.7	4065.2	1846	2883.5	465.9	1789.5	1198	452.5	159.4	1831	157.2		1461.8	672.1	22.8	8.1	3.5	3.1	33.5	15.2		5.2	3.8	31.5	9.7	14.8	12	42.2	12.7	447.5	231.3	837	107.5	4.8	3.3
16	2a	42	Sialylated	3356	LSTa-AEAB	11826	1616.3	19656	2297.9	9659	2109.1	8841	7010.8	6716.5	3454.1	20630.8	4457.6	6614.5	1410	7004.2	1292.3	4554	766.3	7707.5	2956.5		6676.8	1847.8	0	1.9	46	19.8	120.2	86.9		1150	619.6	135.2	89.7	3417.5	2861.5	1244.2	1707.3	2488.5	612	6054	296.9	1187.8	1220.7
17	2a	45	Sialylated	3359	LSTd-AEAB	1371.8	571.1	1320.8	1370.1	782	687.9	88.2	117.7	52.2	77.7	135	245.7	1	1.6	0	6.7	301.8	75.7	37.5	29.5		0	1	0	1.3	0	1.6	0	0.5		0	1.9	0.2	1.5	0.2	1	0	0.8	208.8	134.8	11	11.6	12	35.4
18	2a	46	Sialylated	3360	3'Sia-Octa-eT2-AEAB	19405.8	3989	25445	4187.9	14012	3843.3	7289.8	1501.8	7845.2	685.4	26541.2	3196.5	6914	2022.1	6520.5	1973.6	4267.5	788.1	5295.8	594.2		7390.2	1309.6	35.5	69.7	52	10.6	147.8	125.7		757.8	103.3	123	120.3	864.5	270	139	27.7	2725.8	376	3188.8	680.7	230	349.6
19	2b	52	Sialylated	3151	3'Sia Hexa T2(Lex)-T1-Lac-PTPA	422	617.5	826.5	1498.7	310.2	283.4	514.5	672.6	146	261.1	346	652.2	21.2	24	0	1.7	104.5	42.8	668.2	572		666	1323.3	0	0.8	9	1.2	1.8	1.7		56.8	92.2	1	0	185	360.7	3.8	8.8	82.2	43.5	11	11.4	13	0.8
20	2b	53	Sialylated	3152	3'Sia Octa-T2(Lex)-T2-T2-Lac-PTPA	4.8	4.6	42.8	84.9	35.8	58.2	0	2	26	24.6	52.5	70	7	1.4	0.5	1	101.5	54.6	61.2	68.8		8.2	1.3	0	0.8	11.8	3.9	2	2.2		9.8	6.4	0	0.8	6	1.8	0	0.8	25.5	32.7	1	2	19.5	3.3
21	2b	54	Sialylated	3153	3'Sia Deca-T2-T2(Lex)-T2-T2-Lac-PTPA	2.5	1.9	519.5	861.5	52	52.6	147	290.1	96	178.7	26.8	52.9	12.5	6.2	0	0.6	54.5	44.6	52.2	78.5		10	0.8	0	0.5	14.2	4.7	1.5	1.9		26.5	14	0	1.9	5.8	1.3	2.2	5.9	31.5	13.5	0	0.5	16	3.4
22	2b	55	Sialylated	3154	3'Sia Deca-T2-T2(Lex)-T2(Lex)-T2-Lac-PTPA	4224.2	1321.9	992	849	1031.2	206.8	476.5	301.5	84	95.3	38.2	43.9	173.2	188.6	115.8	44.7	134.2	121.7	446.2	254.7		29.2	10.7	16.5	5.3	29	7	11.5	2.6		31.2	10	31.2	8.5	27.8	13.9	43	31.2	369	65.5	103.8	17.2	35.5	8.7
23	2a	41	Sialylated	2333	SSEA4 Hexa-AEAB	939.8	662.2	702.5	606.9	536.8	275.1	219	198.1	41.8	47.1	262	329.5	5	1.4	0	6.3	223.5	208.5	91	66.6		52.8	102.2	0	1.4	0	0.8	1.8	6.9		7.2	2.5	2.8	3.2	3.5	3	22.2	41.2	223	138.7	275.2	375.5	5.5	3.9
24	2a	43	Sialylated	3357	LSTb-AEAB	9971.2	3540.5	18167.2	3503.5	6732.8	614.6	10083.8	6371.3	6531.8	1753.9	15341.2	3750.8	5137.2	1155.5	616	166.7	2900.2	1023.1	5384.8	1180.8		5968.5	1891.6	22.2	45.9	50.8	47.2	234.8	142.5		1302.5	393.8	30.8	17.6	1410	1282.8	259.5	214.5	3582.8	3149.8	4799	924.5	329.8	504.9
25	2a	44	Sialylated	3358	LSTc-AEAB	10456.5	655	12205.2	5283.5	6852.5	1496.3	12155.8	1739.5	4376.8	3875.9	10559.5	4059.6	4831.5	2552.8	1181.2	970	2257.8	632.4	4783	2170.1		3318	826.8	0	3.3	65.2	18.7	1.5	5.5		26.5	20.5	12	7.9	134.8	123.6	17.5	17.7	1554.2	639.7	1457.8	454.9	159.5	184.6
26	2a	47	Sialylated	3361	6'Sia-Octa-eT2-AEAB	20091.5	2625.9	24285.8	5383.1	11518.2	867.1	4060	644.6	13807.8	2832.9	17238.8	4560.2	6041.2	4067.8	8871.5	6627	9327	1652.8	6906	1538		5521.5	1644.8	654.5	378.4	25.2	18.9	3076.2	2232.2		3245	1386.5	942	201.3	3220.8	670.7	716	274.7	6625	1705.4	6953.2	2510.2	5186.8	4894.5
27	2b	33	LacNAc-terminating	3132	Hexa T1-T2-Lac-PTPA	86.2	15.2	41.5	58.4	13	28.7	12.2	28.6	44.8	71.5	1.2	4.5	0	0.6	0.5	2.1	69.8	82.7	102	179		0	0.6	0.2	1	0	1.3	10	19.3		39.8	60.1	3	4.7	8	6.8	2.2	3.3	538.2	722.3	23.5	46.3	0	3
28	2b	61	LacNAc-terminating	3136	Hexa T1-T2(Lex)-Lac-PTPA	10	13.6	431.2	452.1	65.8	71.5	529.2	785.1	22.5	37	144.8	123.8	6	1.4	0.8	0.5	3.8	1.5	37.2	43.9		8	1.4	1.5	0.6	8.5	1.7	2.5	0.6		17.5	23.2	1.2	1	4	1.8	1.5	0.6	3.2	2.1	1	0	15	2.7
29	2a	13	LacNAc-terminating	3326	LNnT-AEAB	3209.8	2966.2	923	1483.9	2932.8	4157.2	155	103.3	18.5	17.4	2204.2	1763.8	109.2	147.7	292.5	207.3	78	58.4	43.8	85.8		2.5	9.1	0	2.4	0	3.1	0	1.4		7.2	11.3	1.5	8.4	2.2	6.6	0	1.4	6.5	9	6.2	7.8	0	3.2
30	2b	32	LacNAc-terminating	3131	Tetra T2-Lac-PTPA	1103.5	563.8	242.8	341.1	317.8	63.4	502.2	593.1	546.2	772.7	524.8	883.8	65.2	74.4	16	23.7	213.8	181.8	1242.8	1826.9		7.5	10.4	1.8	1.7	7	0.8	1.8	0.5		31.8	55.5	2.5	1.3	5	2.7	20	36.7	466	799.5	15.5	29.7	14.5	14.5
31	2b	34	LacNAc-terminating	3133	Hexa T2-T1-Lac-PTPA	66.2	68.4	14.2	16.7	15.5	23.1	105.5	84.1	61.8	74.2	0	0.8	37.8	61.5	1.8	1	22.5	39	40.2	66.7		8	2.4	1.2	0.5	12	2	2.8	1		9.2	4	0	1	14.8	8.4	1.5	0.6	248.8	69.4	0.8	0.5	21.5	3
32	2b	39	LacNAc-terminating	3138	Hexa T2-T1(Lea)-Lac-PTPA	102	101.4	17.8	26.9	200.2	216.8	193.5	264.3	14	22.7	444	495.7	71.5	118.8	367	738.7	100.5	75.6	15	19.2		3.5	0.6	0.2	1	8	1.4	2	0.8		19.5	22.5	0	1.7	10.5	15.7	0.8	1	35.2	17.9	0	0.5	8	1.2
33	2b	35	LacNAc-terminating	3134	Hexa T2-T2-Lac-PTPA	91	79.9	131	167.3	601.2	439.6	491.8	574.3	58.2	20.5	861	606.4	5.5	1.7	166.2	280.4	155.5	113.2	308	221.2		6.5	1	0	0.8	10	0.8	1.2	0.5		10	8.3	0.2	1.3	4.5	0.6	5.5	11	166.5	87	0	0	14.2	2.8
34	2b	36	LacNAc-terminating	3135	Octa T2-T2-T2-Lac -PTPA	244.2	208.6	187	146.5	529.2	331.2	389.5	325.6	155.8	264.9	876.5	1601.8	22.5	33.7	1.2	2.1	177.8	177	562.5	668.8		3	0.8	0	0.5	8.2	1.3	0.8	0.5		145	239.2	0	1	6	5.4	1	2.2	291.5	344.9	2.5	5	11.2	3.2
35	2b	44	LacNAc-terminating	3143	Octa-T2-T2 (Lex)-T2-Lac-PTPA	93.8	44.7	165.2	127.4	148	183.2	112.2	93	52	57.6	525	605.7	48.5	43.2	2.2	1.9	28.2	29	899.8	1271.6		28	48.7	6.5	14.4	7.8	1.7	0.2	1.3		15.8	16.8	0	0.6	9.2	11.3	0	0	68	31.6	3.5	7	11.8	2.8
36	2b	48	LacNAc-terminating	3147	Octa-T2-T2(Lex)-T2(Lex)-Lac-PTPA	472.2	621.5	325	649.3	200.2	152.4	113.2	82	107.5	210.3	575.8	1062	15	15.1	0.8	1.5	149.8	91.2	45.8	63.9		2.5	1	6.2	13.2	3.5	1.3	0.2	0.5		4	2.6	0	1	10.2	7.5	0.2	1.3	86	71.9	6.8	9.4	6.5	2.4
37	2b	45	LacNAc-terminating	3144	Octa-T2-T2-T2(Lex)-Lac-PTPA	0	1.2	0.2	2.1	29.5	27.3	421	846	91	130.9	39	36.1	2.8	1	0.2	1.9	2.5	1	5	9.3		3	0.8	0.5	0.6	2	0.8	2	5.5		3	1.8	0	1.3	1.8	1.5	0.5	0.6	14	18.8	0	0.6	7.5	2.1
38	2b	50	LacNAc-terminating	3149	Deca-T2-T2(Lex)-T2-T2-Lac-PTPA	94.8	140.6	89.5	177.7	15.5	16.4	0	3.3	22.8	42.2	2	6.3	2.5	1	1	1.4	34	44.3	9.5	18.4		4	1.4	0.5	0.6	6.2	1	0.5	0.6		2.5	0.6	2.2	4.6	1.8	0.5	5.8	12.2	10.2	6.6	2	4	8	0.8
39	2b	51	LacNAc-terminating	3150	Deca-T2-T2(Lex)-T2(Lex)-T2-Lac-PTPA	446	763.2	514.2	425.1	63.2	52.3	17.5	39	2.8	0.5	2.2	6.5	8.5	9	156	313.3	40.2	60.7	10.2	11.4		5	2.2	0	0.5	7.2	2.5	0.8	1.5		29	51.3	0	1	1.5	1.3	0	1.2	29	20.8	30.8	39.9	7	0.8
40	2a	26	Blood group A	3158	A-T1-Hexa-AEAB	522.8	560.6	192.2	344.8	268	130.5	45	89.6	90.5	129	1346.8	2652.1	2.2	14	23.5	37.1	152.8	54.4	3.5	21		0	3.6	0	1.9	0	6.1	0	1		0	8.9	6.8	18.8	17.5	32.1	0	2.6	127.5	80.9	24.5	41.2	0	4.7
41	2b	21	Blood group A	3120	A Hexa T1-T2-Lac-PTPA	118.5	108.9	62.2	74.6	21.8	38.9	71.5	138.5	182.8	191.1	36.2	73.2	4.8	1.7	0	1.3	43.8	53.5	1.5	0.6		6.5	1.3	0	0	169	278.1	0	0.8		5.2	1.7	0	1.5	6.2	4	0	0.6	36.8	37.5	42.2	76.7	9.8	2.2
42	2a	27	Blood group A	3159	A-T2-Hexa-AEAB	16800.2	1759.4	8679	3117.4	7731	1777.2	5653	2946.1	6440.2	2345.7	14921.8	4745.7	6278	1591.4	5530.2	3352	3845	752.7	4845.5	973.8		4165.5	1560.2	19	50	0	10.5	12	18.6		207.5	254.3	32	25.2	1003	553.7	29	29.5	1808.5	179.8	1524.5	209.9	14	33.7
43	2b	18	Blood group A	3117	A Tetra T2-Lac-PTPA	87.5	66.7	34.5	67	36.5	51.5	104	96.2	16.8	24.2	22	14.9	5.5	1.7	0.8	1.7	41.8	48.7	0.5	0.6		5.8	1	0	0.5	13	1.2	2.2	1		6.8	0.5	0	0.8	6.5	1	1.2	1	382.8	101	0.5	0.6	15.8	1.7
44	2b	24	Blood group A	3123	A Hexa T2-T1-Lac-PTPA	2085.5	2789.3	100.2	162.4	2619.8	2710.7	1372.2	1741.6	1701	897.8	230	254	51.8	51.4	177	272.8	642.2	538.1	386.2	395.6		4	3.6	0	0.8	9.2	3	1.2	1.3		24	37.4	34.2	67.2	10.5	12.4	1.8	3.5	113.5	44.2	2	3.4	253.2	485.2
45	2a	28	Blood group A	3160	A-T4-Penta-AEAB	13015.2	2975.4	12542	3037.9	9970.8	9604.5	15625	994.1	6338	683.3	10429.5	6961	6821	426.8	1384	1135.5	2443.8	459.9	4029.2	1348.3		5537	2521.3	0	2.6	40.5	21.3	0	1		728.8	377.7	8	5.4	123	108.3	10.8	5.4	1441.8	228.3	2499.5	1864.9	234.5	430.7
46	2a	38	Blood group A	2340	Globo A Hepta AEAB	838.5	251.3	453.2	118.4	387.2	91.6	381.2	373.1	30.8	33.3	223.5	318.9	0.8	1.9	49.8	109.5	169.8	82.3	1.2	7.9		11.2	24.6	0	2.2	0	4.9	0	2.9		0	3.8	0	1.6	6	11.3	0	1.4	263.8	93.3	315	404.7	0	3.2
47	2a	29	Blood group B	3161	B-T1-Hexa-AEAB	20478.5	8335.4	21908.2	2108.8	8935.5	969.8	12152.8	8676.5	4065.2	687.3	13855	3686.3	6874.2	1929.1	6431.2	2917.9	3297.2	579.9	5187.2	670.4		3143.8	1451.4	61.2	123.2	55.5	14.2	56.5	93.3		219	115.2	46.8	37.2	683.2	569.4	131	104.9	1324.5	386.3	3029.5	411.4	587.2	320.1
48	2b	22	Blood group B	3121	B Hexa T1-T2-Lac-PTPA	102.8	200.2	0	0.6	1304.2	2074.2	95.2	94.8	51.5	45.4	0	1	4	0.8	2.2	6.4	29.8	33.7	0	1.7		5.8	0.5	0	1	10	2.4	1	0.8		6.8	5.6	0	1.7	4.5	1.3	0	0.5	288	44.3	0	0	16.8	11.4
49	2a	30	Blood group B	3162	B-T2-Hexa-AEAB	14140	4859.5	16541.8	4046	9670	3058.2	4830	1064	4482	978.8	15974.5	4297.9	6504.8	1981.1	634	103.9	2836.8	493.2	3260.2	448.1		5390.8	2239.4	2.2	11.2	0	4.1	0	1.3		94.8	73.9	21.2	30.7	764.8	833.3	36.2	28.2	1718.2	320.8	1309	503.6	162	370.3
50	2b	19	Blood group B	3118	B Tetra T2-Lac-PTPA	413.2	203.6	361	498.8	781.5	676.8	138.2	107.2	126	247.3	31.2	63.2	38.5	57	2099	1138.9	184	115.1	57	64.8		5	0.8	1.2	0.5	13	2.4	2.8	1.5		16	15.5	1.5	1.3	7.5	4.5	3.2	2.6	190	17.4	0.8	0.5	13.2	4.1
51	2b	25	Blood group B	3124	B Hexa T2-T1-Lac-PTPA	40.5	31.8	1.5	2.4	130.5	94.8	211.2	176.8	163.5	90.3	30	60	5	1.8	0	0.5	3.2	0.5	0.5	3.1		5.5	0.6	1.5	5.1	13.8	2.8	1.5	1		9.8	4	0	1	7	3.7	1.5	2.4	100.8	115.3	0	0.8	16	2.4
52	2a	39	Blood group B	2341	Globo B Hepta AEAB	724.8	798.4	389	630.9	451.5	179.9	1025	1022.5	119	63.9	540	401.4	5.8	1.7	92	186.7	353.5	273.5	559.2	515.3		4.5	0.6	0	2.4	2.5	0.6	0	1		6.2	3.3	3.2	3.2	2.5	1	0.5	1.3	280.2	68.8	7.2	8	5.8	3
53	2a	58	Blood group H	3330	LNFPI-AEAB	4615.5	4776.6	0.8	116	846.8	377.7	119.8	232.7	0	2.5	499	968.8	58	124	18	42.1	0	1	0	2.4		0	5.9	0	2.9	0	4.4	0	3.6		0	5.2	0	1.6	0	4.1	0	4.5	113.2	84.8	0.8	5.5	0	4.5
54	2b	20	Blood group H	3119	H Hexa T1-T2-Lac-PTPA	1363.8	1089.3	56.2	65.5	6308.8	4575.9	639.8	453.6	3979.8	2499.5	136	222.1	281.5	409.3	2.5	7.7	742.2	419.1	283.8	178.1		4.2	5.2	0	0.6	6.2	1	0.2	1		109.2	214.5	0.5	1	46.8	66.7	66.5	71.8	613.5	571.3	34.5	22.8	5	2.7
55	2a	32	Blood group H	3164	LNnFPI-AEAB	10550	2159.6	6643.5	5575.4	8411	4498.4	12248.2	1084.3	3860.2	1347	6445.2	3913.9	824.2	593.6	142.5	200.6	2410.8	566.8	2836	1271.6		2657	2552.7	0	1.3	49	39	0	2.2		1285	1080.5	0	3.4	104	99.3	0.8	1.3	1189	348.5	1042.2	320.4	39.2	67.1
56	2b	17	Blood group H	3116	H Tetra T2-Lac-PTPA	80	79.9	79	124	126.5	73	41	80.7	350.8	396.3	150.8	239.7	14.2	12.8	1.5	0.6	147.5	169	21.5	41		5.8	1.7	2	0.8	13.2	1.7	3.5	0.6		89.5	155.1	4.2	3.9	9.5	3.7	3.2	0.5	50.8	55	1	0.8	17.5	1
57	2b	23	Blood group H	3122	H Hexa T2-T1-Lac-PTPA	191.2	177.4	324.8	452.9	995	612.4	120	95.3	1241	2477.3	5.5	11.1	24.5	39.8	782.8	887.5	93.5	76.2	100.8	116.6		5.8	1.7	0	0.5	8.5	1.9	0.8	0.5		4.8	1.7	0	0.6	44	78.7	1.2	3.2	301.8	174.1	31.8	49.2	11.8	3.4
58	2a	40	Blood group H	2342	Globo H Hexa AEAB	1118.8	1076.2	288.2	248.6	553	268.4	1646	2027.1	109	100.7	954.8	1427.4	45.8	82.8	1	1.4	83.8	83.3	424	801.2		13.8	20.2	0.5	0.6	3.2	0.5	37.8	74.8		11.2	13.7	4.2	3.3	17	13.4	1	0.8	241.5	68.1	2.2	2.1	27.8	45.8
59	2a	61	Lewis b	3336	Lewis b-Penta-AEAB	7850.5	2474.8	859	291.7	11017.2	3323.3	1113.2	1398.4	287.2	352.8	5.5	37.7	87	116.5	76.2	101.3	4321.8	3559.3	1255.5	1450.6		80.5	98.1	0	0.5	0	0.8	0	2.2		10.2	13.9	0.2	1.7	25.8	30	0	2.6	84.8	50.1	35.2	63.9	3.2	3.9
60	2a	36	Lewis b	3168	LNDFHI-AEAB	17028.8	570.8	12803.8	3598.8	9657	3428.6	14745.2	10840.9	7128.8	3448.6	14597.8	4102.5	5671.5	1760.3	6415	1083	3173.8	634.4	6572.5	2579.3		5545	1296.8	14.2	34.5	59	22.9	23.8	29		996.8	359.5	51.5	33.6	1635.5	653.7	124.2	84.2	2059.2	827.4	1912.8	433.6	599.5	782.9
61	2b	26	Lewis b	3125	Hexa T1(Leb)-T2-Lac-PTPA	41	54.1	288.8	578.8	408.5	550	23	49.3	85	162	61	123.3	50.2	87.2	1.2	2.1	75	75.4	14.2	25.8		9.8	1.7	0.2	0.5	16.5	1.7	1.2	0.5		9.5	5.6	0.5	1.3	7.8	2.2	1	0	189.2	62.6	11.2	12.8	22.2	5.3
62	2b	27	Lewis b	3126	A Hexa T1(Leb)-T2-Lac-PTPA	130.5	151.8	833.8	332.6	2515	4072.7	286.8	336.8	742.5	1182.6	24	52.7	11	6.2	221.8	422.4	198.8	264.4	34.8	48.6		7.5	2.5	0	1.4	11.8	2.5	0	0.6		6	1.4	2.2	5.9	4.8	1	7.2	15.8	111.8	63.3	9.5	19	14	3.5
63	2b	28	Lewis b	3127	B Hexa T1(Leb)-T2-Lac-PTPA	1052.2	1328.3	338.2	532.8	1263	1340.6	212.8	265.6	2001	2609.8	286.2	271.9	77	51.9	36.8	72.2	294.5	331.6	294.5	238.7		2.5	1.3	0	1	9.5	2.1	1	2.2		259.5	331.8	0.5	1.3	27.5	41.1	2	3.5	180	90.7	0.5	1.3	11.8	7.7
64	2a	37	Lewis y	3169	Le-y Penta-AEAB	314.8	370.6	273.8	469.3	174.8	153.6	75	57.5	669.2	1313.9	102.5	124.6	19.8	35.6	0	8.5	82	46.1	39.5	82.6		0	0.5	0	2.5	0	1.3	0	1.5		0	3.9	0	0.8	1.2	1.9	0	1.7	147.2	94	903.5	1314.7	0	4.6
65	2b	29	Lewis y	3128	Hexa T2(Ley)-T1-Lac-PTPA***
66	2b	30	Lewis y	3129	A Hexa T2(Ley)-T1-Lac-PTPA	88.2	127.6	111.5	152.8	38	46.1	71	45.5	81.5	70.5	1.8	3.1	9.2	6.6	0	1.3	79.2	114	248.5	103.7		7.8	1.7	0	1.3	13	0.8	2	2.7		7.5	0.6	9.5	17.7	5.2	1.5	0.5	1.7	156	22.3	0.5	0.6	18	2.6
67	2b	31	Lewis y	3130	B Hexa T2(Ley)-T1-Lac-PTPA	128	100.7	1494.8	2511	1469.2	737.6	278	368.3	107.5	60.5	37.8	29.2	6.8	1.5	6	14.8	111.8	100	644.2	618.5		7.5	2.5	0	0.8	12.2	1.9	0	0.8		4.8	2.1	19.5	39	4.2	1	0.8	2.9	177.2	60.2	5.5	11	15	4.5
68	2a	33	Lewis a	3165	LNFPII-AEAB	251.2	194.2	1032	885.7	412.2	173.8	288.5	169.6	34.2	31.5	0	38.6	4	4.1	15.2	60.3	110.8	127.4	39	92		0	0.8	0	2.4	0	3.1	8.5	26.4		0	4.2	0	1.3	0.2	2.2	0	2.2	226.5	193.8	193	386	0	4.3
69	2b	38	Lewis a	3137	Hexa T1(Lea)-T2-Lac-PTPA	85.5	152.3	31.5	27.7	149.8	96.6	16	36.1	5	6.7	2.5	2.4	0.8	0.5	1.5	1.3	1	0	103.8	205.5		0	0.5	8.2	13.3	4	3.4	0.2	1.3		2.5	1.3	0.5	1	2	1.4	0.5	0.6	31.2	13.8	0.2	0.5	4.8	4.3
70	2b	41	Lewis a	3140	Hexa T1(Lea)-T2(Lex)-Lac-PTPA	69	139.3	3	6.1	0	0.6	17.5	25.3	2.8	5.6	34.2	58.7	1	0.8	1.2	1	27.8	48.2	0	0.5		0	0.6	1	0.8	0.2	0.5	11	13.9		0.8	1	0.2	0.5	1	1.2	0.2	0.5	14.8	15.4	2	3.4	2	2.8
71	2a	60	Lewis x	3334	LNFPIII-AEAB	7714.2	1942.1	22141	5023.7	5853.2	1804.1	14993.8	2623.5	3257	1533.6	17601.8	2395.8	6547.8	1185.7	1248.5	763.2	3532.8	1421	8312	4268.5		2779.2	1206.2	11	18.9	36.2	12.4	7.2	13.3		690.5	504.6	19	7.5	322	241.9	19.5	8.3	1535	916.2	439.8	187.8	12.5	14.1
72	2b	40	Lewis x	3139	Hexa T2(Lex)-T1-Lac-PTPA	363.8	209	347	385.1	492.5	170.2	198.2	220.4	148.2	166.4	487.8	899	7.2	1.3	1.2	1.3	176.8	164.4	280.5	506.3		25.5	41.7	0	0.5	10.8	1.7	0.8	0.5		7.8	2.2	0	0.8	78.5	99.2	3.5	7	227.8	217	33.8	68.2	19	1.4
73	2b	42	Lewis x	3141	Hexa T2(Lex)-T1(Lea)-Lac-PTPA	35.8	33.2	157	271.7	35	39	57.5	114.4	2	0	5.2	4.5	4.2	1.7	0	1.4	18.2	19.3	164.8	298.5		34	56	0	0	9.5	3.3	10.5	21		0.8	2.1	0	1	2.8	1.3	5.2	11.8	87.5	57.5	12.8	24.2	11	4.2
74	2b	43	Lewis x	3142	Octa-T2(Lex)-T2-T2-Lac-PTPA	44.8	49	100	37.2	161.5	97.7	148.5	147	5.8	1.5	195.5	272.2	21.5	29	16.5	16.5	76	37.8	33	58.1		9.8	1.7	0.5	0.6	11.5	1.3	2.2	1.7		111.5	193.8	2	1.6	5.5	2.1	0.8	1	112.2	51.1	0.8	0.5	14	1.4
75	2b	46	Lewis x	3145	Octa-T2(Lex)-T2(Lex)-T2-Lac-PTPA	1.5	1.3	16.2	20	114.8	146.4	0	3.6	4.2	0.5	0	3.3	7.5	1.3	0.5	1.7	11.5	17.7	35.5	68.3		9.5	0.6	0	0.6	9	1.4	0.8	1.3		4.8	1	11.8	24.9	3.8	1	0	0.6	55.2	46.4	0	0	17	2.8
76	2b	47	Lewis x	3146	Octa-T2(Lex)-T2-T2(Lex)-Lac-PTPA	86	83.6	198.8	210	305.2	56	332.2	526	4.8	1.3	52.2	51.6	8	1.4	15.2	3.9	150.2	100.5	123.5	147.1		7.5	2.4	2.2	1	11.5	1.3	1	0.8		96	164.3	2.2	1.5	4.8	1.9	3.2	1	213	62.4	3	0.8	16	4.1
77	2b	49	Lewis x	3148	Octa-T2(Lex)-T2(Lex)-T2(Lex)-Lac-PTPA	114.2	157.3	0.8	0.5	36.5	62.4	102.2	161.7	46.2	80.6	0	4.4	5.5	1	0	1	33.2	36.3	2.5	4.2		6.5	0.6	0	1.8	9.8	2.6	1	3.6		6.2	5.6	0	0.5	4	1.2	0	0.5	39	56.7	0	0.5	13.5	4.8
78	2a	48	Fucosylated-Branched	2751	HMO Tang HP1-AEAB	2068.2	833	513.2	283.9	354.8	115.8	1198	287.4	27.5	39.9	373.5	375.5	62	77.4	191.2	249.4	316	78.7	526	360.2		6.8	10.2	0	1	1.8	1	26.2	34.7		3.2	1	1.8	3.5	8.5	14.3	0	0.8	250	128.8	5.2	6.4	13.2	16.6
79	2a	51	Fucosylated-Branched	3259	T3FiLNO(b)-Gly	384.5	292.6	693.8	766.8	362.8	156.9	493.2	278	26	26.5	230.2	460.5	3.8	1.9	366.5	421.1	147	68.2	0	4.6		3.8	0.5	0	1.3	2	0.8	0	0.8		2.2	7.1	0	0	1.5	0.6	0	0.8	193.8	44.4	7	11.5	6.5	4.4
80	2a	57	Fucosylated-Branched	3262	DFLNH(a)-Gly	8188.2	4078.1	154.2	328.7	0	2.5	2.2	6.8	13	25.5	0	8.3	6.5	6.8	0	4.7	141.8	207.9	53.5	99.3		0	2.4	0	5.1	0	4.4	0	4.1		0	11.4	0	4.6	4.8	13.2	0	4	139.2	154.2	197.8	396.8	0.8	10.8
81	2a	55	Fucosylated-Branched	3261	MFLNH I-Gly	448.8	274.4	1242.2	1097.4	325	133.7	882.5	926.2	3.2	6.7	81	159.5	105.5	131.8	149.2	254.7	19.8	21.1	35.2	73.2		0	0.8	0	1.3	0	1.3	0	0.5		1.2	1.7	0.5	5.7	3.8	8.9	0	0.5	110.5	18.9	0	1.2	3	4.7
82	2a	54	Fucosylated-Branched	3257	MFLNH I-AEAB	14275	2684.8	18772	5346.1	5276	268.3	350.5	227.5	7210.8	1469	14840.8	7277	7356.2	2606.1	7215.2	3087.3	5003.5	1421.5	7890.5	1906.3		3872.2	1494.7	578	99	190	34.1	127	56.4		3614.8	699.6	1758.8	904.6	4924.5	2340.8	1577.5	925.9	1933.5	207.1	4377.8	1297.9	2958	936.4
83	2a	56	Fucosylated-Branched	3258	DFLNH(a)-AEAB	5359.8	1237.6	3504.5	2207.8	4335.8	2577.7	3379.5	1189.1	243.2	214.5	2050.8	2266.4	580.5	563.2	14.2	9.3	729.5	447	663.2	526.4		1622.2	186.6	0	1.8	31.2	14.2	0	1.7		41.2	74.5	5.8	4.1	81.2	72.1	20	28.8	273.2	91.9	25.5	26.2	273.8	481.5
84	2a	50	Fucosylated-Branched	3255	T3FiLNO(a)-AEAB	14346.2	1979	13536	4781.3	7699	3994.3	242	158.7	2057.5	1530.7	11917.2	3853.9	5194.5	1056.2	2454	1937.1	2324.8	518.2	4496	1235		4794.2	1459.9	3.2	5.4	60	22.9	0	3.6		1226.2	750	402	364.6	1032.2	606.6	395.8	249.9	1097.5	499.7	998.2	896.2	650.5	1095.5
85	2a	49	Fucosylated-Branched	2752	HMO Tang HP2-AEAB	2149.8	509.5	2603.8	1446.5	751.8	142.5	158.5	153.3	109.2	124.3	132.5	259.7	22.2	18.4	89.5	154	464	672.8	130.2	98.6		3.2	1.3	0	1	1.5	1	0	1		15	19	4.2	1.7	5.2	8.5	1	1.4	138	52.6	30.5	34.2	5	2.9
86	2a	52	Fucosylated-Branched	3256	TFLNH-AEAB	5799.2	721.5	1477	450.3	3761	1241.9	3295	810	222.2	164.6	1028.8	1026.4	28.2	20.2	22.5	46.4	272	172.4	334.8	208.3		2745.8	734.4	0	2.6	0	5.4	0	3.8		62	95	0	2.2	105.5	101.9	6.2	7.6	219.2	131.7	10	12.8	3	2.7
87	2a	53	Fucosylated-Branched	3260	TFLNH-Gly	582	488.5	2291.5	1358	481	679.2	24.5	30.9	67.5	61.1	140.2	116.9	8.8	7.2	4.2	4	23.8	35.8	3	2.2		13	5.9	0	0.5	5.5	1	2.2	1		7.5	7.9	3	2.9	320.5	636.3	0.5	0.6	182.5	75	11.5	15.6	10.5	4.7
88	2a	1	non-sulphated CS related	3338	CS(OS)-DP10-AEAB	1731.5	722.7	85.2	90.8	1031.5	238.2	2280.2	1732.3	30.8	21.2	1053.5	857.4	108.8	109.5	147	121.2	239.5	201.5	202.8	89.2		5.5	1.3	0	0.8	5.2	3.3	13.8	23.6		23.5	19.9	42.5	68	101.2	59.8	199.8	140.6	290.8	505.7	47.8	39.4	158.2	302.5
89	2a	2	non-sulphated CS related	3340	CS(OS)-DP12-AEAB	637.5	346.9	692.8	450.7	498.5	416.5	1931.2	815.3	76.2	84.6	503.5	493.2	518.2	277.5	348.5	411.9	267.5	399.4	14	17		4.2	2.5	1.5	1	2.5	1.9	10.2	18.5		9	6.3	27.2	32.9	76.5	28.5	3.5	1	309.8	265.9	20.8	20.7	198	382.7
90	2a	3	non-sulphated CS related	3342	CS(OS)-DP14-AEAB	507.2	102.3	1195.8	622.2	609.5	366.7	3279.5	2347.9	95.2	118.1	318.5	200	293.2	154.8	6.5	2.9	447.5	179.7	673	1200.9		113.2	215.8	16.8	30.8	2.8	0.5	1.8	0.5		42	64.1	28.8	31.5	161.8	122	11.2	9.2	244.8	241	82.5	95.5	25.8	36.8
FOOTNOTE:
*Refers to position on microarray set
**The probe names include an abbreviated description of the glycan moiety followed by the chemical linker abbreviation:
Ser: Serine; Thr: Threonine; Gly: Glycine; AEAB: N-(aminoethyl)-2-aminobenzamide; PTPA: -O-(CH2)3-triazole-(PEG)4-NH2
***Probe 3128 didn't pass QC on Microarray 2b
[truncated: 46 more columns]

## Sheet: Neutral & Sialylated- MFI 
Source Data File 4: Heatmap of Bacterial binding to Neutral and sialylated glycan probes at pH=4 and pH=7
						Lactobacillus crispatus											L. iners					Gardnerella vaginalis													Streptococcus agalactiae									Eschericchia coli
Probe and microarray set Information						40		85		803		824		1398			13335		13336			233		358		540		775		1414		4944			49		767		776		779			C600		789		900
Index	Set	Position*	Glycan category	Probe Id	Probe Name**	pH4	pH7	pH4	pH7	pH4	pH7	pH4	pH7	pH4	pH7		pH4	pH7	pH4	pH7		pH4	pH7	pH4	pH7	pH4	pH7	pH4	pH7	pH4	pH7	pH4	pH7		pH4	pH7	pH4	pH7	pH4	pH7	pH4	pH7		pH4	pH7	pH4	pH7	pH4	pH7
1	2a	7	Mucin Core	2265	Core 1-Ser	433.2	1576.5	724	3293	7.8	308.2	8.2	249.2	404	23.5		7.8	0.8	5	1.5		4.8	1.2	76	7	192.2	59.2	7.5	0.8	7.5	0.5	79.5	8.5		2032.2	399.2	140	102.2	14.8	148	753.8	405.8		17.8	12	3.8	11.5	12.8	6
2	2a	8	Mucin Core	2266	Core 1-Thr	645.8	1100.2	282	1458.5	67.5	162.8	164.2	635.8	175.8	8		2.5	3.5	0	1.2		290.5	0	249	25.5	116.2	4.2	3.8	2	3.2	0.2	76	6.8		1418.8	660.2	2234	1149.2	245.5	125.8	289.8	105		42.2	4.5	2.8	10.5	7	6.8
3	2a	9	Mucin Core	2267	Core 2-Thr	769	878.2	531.2	117	6.8	3030.5	5.5	106.2	96.2	8.8		5	1.8	6.8	1.5		6.5	61.5	6	17.8	16	34.8	13.8	4.5	8.2	0.5	4.2	10		247.2	169.2	598	312	222.2	462.5	407.2	240.8		9.2	8.2	3.8	10.5	14	6.8
4	2a	10	Mucin Core	2276	SA1(2-3)-TF-Ser	291.8	150.8	1039.5	2076	82	2708.8	4.8	28.5	583.2	104		5.2	0.2	3.5	1.5		16.8	2	27.8	4.5	288.5	19.5	11	8	7.2	9.2	107.2	2		257.2	2646	331	2	135.5	181.8	80.8	4.2		9.2	7.5	4.2	9.5	5.2	8
5	2a	11	Mucin Core	2277	SA1(2-6)-TF-Ser	749.8	530	607.8	7513	256.5	771.2	100	40.8	449.5	46		5.8	1.8	4	2		23.8	3.2	6.5	8	505.2	14.5	12.8	0.5	7	2	124.2	14.8		819.8	146	387.2	31.8	49.5	83.8	1086.2	277.8		53.2	11	4.8	12.5	13	7.8
6	2a	12	Mucin Core	2279	6-Su-3'SiaTF-Sp	2122.5	541	549.2	3390.5	190.8	343.2	481	549	337.8	73.2		8.8	2.2	3.8	6.8		115.2	3	110.5	32.8	235.8	12.5	27.2	6.2	17.8	8.8	39.5	32.8		1924.5	2383.8	3238.8	2981.5	1428.8	963.2	1207.2	334		30.5	6	5.5	16.8	8	7.2
7	2a	15	High Mannose	2259	Man5-GN2-AEAB	1122.8	1569.2	380.5	2958.2	250.8	2091.5	544.5	13.8	174.2	142.8		7.5	3.8	6.2	2.2		30	2.8	6.5	6.5	206.5	20.2	10.2	1	3.8	2.8	9.5	16.2		1008.5	596	877	270.8	42	752.8	137.5	1327.8		3805.2	2667.8	6666	3584.8	995.8	35.5
8	2a	17	High Mannose	2260	Man6-GN2-AEAB	2622.8	570.5	941	59.2	4	1514.5	212	780.2	94.8	36.8		4	2	5	11.5		4	16.5	3.8	7.2	6.8	38.8	6.2	1.8	3.8	3.5	6.8	13		555.2	315	169	724.2	29	1338.5	25.5	138.5		2063.8	2139	2261.8	768.2	1314.2	53.5
9	2a	18	High Mannose	2261	Man7D1GN2-AEAB	411.5	104.5	785	574.2	23.5	601	92.5	8	144.2	277		4	0.5	4.8	4.2		3.5	8.2	4	3	68.2	0.2	5.5	0.2	4	1	8.5	2.5		58.8	514.8	11.5	135.8	23.2	150.2	273.8	177.8		1893.8	2412.8	1111.2	1481.8	530	27.8
10	2a	19	High Mannose	2262	Man7D3GN2-AEAB	1080	421.2	1294.8	3599	693.8	2494.2	1434	132.2	128	110.5		5.2	1	6.8	9.5		106.5	3.2	4	5.2	158.8	41	33.2	13.5	5.8	5	3	2.2		782.8	246	676	543	302.5	170	61.2	373.5		1666.2	2774.5	167.8	592.5	606.2	95.5
11	2a	20	High Mannose	2263	Man8-GN2-AEAB	3145.2	671.8	379.8	4089.2	120	1394	487.8	38.8	130	119.2		3.8	8	4	2.5		37.8	1.8	55.5	14	198.8	42.2	15.5	4	3.2	1.2	70.8	7.8		1739	381.2	853.5	802.8	230.5	2107.5	713.5	918.8		3728.5	3468.8	2061.8	1601	1374.5	85.2
12	2a	16	High Mannose	2264	Man9-GN2-AEAB	2935.8	1102.5	918.5	9912.5	57	429.8	680.8	13.5	130.2	29.5		3	1.2	2.5	5.5		136.5	52.2	85.5	11.2	188.8	25.2	7	0.2	3.2	3.8	19.8	0.8		809.8	726.5	1096.2	1912	201.5	725.5	603.8	670.8		3668.2	2412.8	1231	1182.8	430	101.2
13	2a	23	Sialylated	3210	Fetuin N-Glycan A2-AEAB	8779.2	7562.2	9349.2	6384	3908.8	6987.2	4897.8	3122.5	549.2	3970.2		1425.2	44.2	4.5	62.2		91	102.2	181	286.2	2127.2	3812.2	19.5	66	94.5	1903	1641	193.2		5919.2	3540	6112.5	2049	5026	2602.5	5218	1496		10.2	26.5	44.5	17.2	362.8	32.8
14	2a	24	Sialylated	3211	Fetuin N-Glycan A3-SA3(a)-AEAB	3750.5	1295	1603.5	5801.2	164.5	3104.5	389	71	217.2	246.5		2321	0	0	0		54	59.5	32.5	12.2	227	1419	0	7	0.8	32	375.5	38.5		1615.2	464.5	286.8	822.5	50.8	177	197.8	205.5		0	4	9.8	0	38.8	1.5
15	2a	25	Sialylated	3212	Fetuin N-Glycan A3-SA3(b)-AEAB	8086.2	6010.2	3658.5	1434.2	244	4065.2	2883.5	1789.5	452.5	1831		1461.8	22.8	3.5	33.5		5.2	31.5	14.8	42.2	447.5	837	4.8	15.5	26.8	142.5	154.8	60		5252.8	559.5	2487.5	496.8	354.2	515	577.2	187.5		7.5	14.5	4.8	13.2	50.8	16.5
16	2a	42	Sialylated	3356	LSTa-AEAB	11826	19656	9659	8841	6716.5	20630.8	6614.5	7004.2	4554	7707.5		6676.8	0	46	120.2		1150	135.2	3417.5	1244.2	2488.5	6054	1187.8	0	1646.2	513	5895	667.5		9727	2996.5	14793.8	7033.2	16919.5	9474.2	21829	0		36.8	0	9131.5	0	990.2	1.2
17	2a	45	Sialylated	3359	LSTd-AEAB	1371.8	1320.8	782	88.2	52.2	135	1	0	301.8	37.5		0	0	0	0		0	0.2	0.2	0	208.8	11	12	0	10.2	0.8	2	0		213	20	45	97	94.2	9	48	10.5		0	0	0.5	0	6	0
18	2a	46	Sialylated	3360	3'Sia-Octa-eT2-AEAB	19405.8	25445	14012	7289.8	7845.2	26541.2	6914	6520.5	4267.5	5295.8		7390.2	35.5	52	147.8		757.8	123	864.5	139	2725.8	3188.8	230	15.8	3755	730	5458.8	264.8		11673.5	2345.5	13357.5	5608.2	13142.2	7739.2	16678.2	32.2		46.2	0	17245.5	0	898.2	0
19	2b	52	Sialylated	3151	3'Sia Hexa T2(Lex)-T1-Lac-PTPA	422	826.5	310.2	514.5	146	346	21.2	0	104.5	668.2		666	0	9	1.8		56.8	1	185	3.8	82.2	11	13	0.2	28.5	0	326.5	5.2		75.2	0.2	48	3	364.8	152	171.5	3		3.8	5.8	94.2	5.8	11.5	3.5
20	2b	53	Sialylated	3152	3'Sia Octa-T2(Lex)-T2-T2-Lac-PTPA	4.8	42.8	35.8	0	26	52.5	7	0.5	101.5	61.2		8.2	0	11.8	2		9.8	0	6	0	25.5	1	19.5	0	9	0	28.5	11.5		67.5	4	116.5	4.8	189	125	187.2	3.8		7.8	9.2	6.2	7.8	30.8	5.8
21	2b	54	Sialylated	3153	3'Sia Deca-T2-T2(Lex)-T2-T2-Lac-PTPA	2.5	519.5	52	147	96	26.8	12.5	0	54.5	52.2		10	0	14.2	1.5		26.5	0	5.8	2.2	31.5	0	16	3.8	10	0	5.5	0		1279	2.8	33	1.2	335.2	154	295	4		9	8.5	18.2	8	52	8
22	2b	55	Sialylated	3154	3'Sia Deca-T2-T2(Lex)-T2(Lex)-T2-Lac-PTPA	4224.2	992	1031.2	476.5	84	38.2	173.2	115.8	134.2	446.2		29.2	16.5	29	11.5		31.2	31.2	27.8	43	369	103.8	35.5	32.2	47.8	2	203.5	174.2		466	11	1259.5	18.8	1995.8	44.5	1698.5	216.5		7.2	12.8	375.2	9.5	43	12.2
23	2a	41	Sialylated	2333	SSEA4 Hexa-AEAB	939.8	702.5	536.8	219	41.8	262	5	0	223.5	91		52.8	0	0	1.8		7.2	2.8	3.5	22.2	223	275.2	5.5	0.2	1.5	0	22.8	0		243.5	64	54.2	1.8	52	0.2	45.2	49.2		8	7.2	7.2	3.8	12	6.8
24	2a	43	Sialylated	3357	LSTb-AEAB	9971.2	18167.2	6732.8	10083.8	6531.8	15341.2	5137.2	616	2900.2	5384.8		5968.5	22.2	50.8	234.8		1302.5	30.8	1410	259.5	3582.8	4799	329.8	32	986.2	1017.2	5183	121.2		3791.8	1407.2	4693	450.5	3868.5	2025.5	13122.5	543.8		2	0	11383.8	0	1038.2	5.2
25	2a	44	Sialylated	3358	LSTc-AEAB	10456.5	12205.2	6852.5	12155.8	4376.8	10559.5	4831.5	1181.2	2257.8	4783		3318	0	65.2	1.5		26.5	12	134.8	17.5	1554.2	1457.8	159.5	0	217.2	2.8	2376.8	18		4488.2	2817.5	8600.2	286.2	6783.2	4.5	4726	21		5	0	3946.2	0	731.5	0
26	2a	47	Sialylated	3361	6'Sia-Octa-eT2-AEAB	20091.5	24285.8	11518.2	4060	13807.8	17238.8	6041.2	8871.5	9327	6906		5521.5	654.5	25.2	3076.2		3245	942	3220.8	716	6625	6953.2	5186.8	448	2327.2	7487.8	7222.2	3333.2		21028.8	7077.2	25564.2	3034.8	11776	5703.2	30624.2	7320.8		120.5	26.8	22976.8	54.2	2506.5	18.8
27	2b	33	LacNAc-terminating	3132	Hexa T1-T2-Lac-PTPA	86.2	41.5	13	12.2	44.8	1.2	0	0.5	69.8	102		0	0.2	0	10		39.8	3	8	2.2	538.2	23.5	0	13	0	0.2	0.8	3		534.5	0	294.8	109	549.5	56	585	0		0	3	1089.2	0	18.2	0
28	2b	61	LacNAc-terminating	3136	Hexa T1-T2(Lex)-Lac-PTPA	10	431.2	65.8	529.2	22.5	144.8	6	0.8	3.8	37.2		8	1.5	8.5	2.5		17.5	1.2	4	1.5	3.2	1	15	0.5	7.5	0	7.5	0.5		144.2	3	29.5	4.2	209	181.2	101.2	11		6.5	12.8	26.2	8.8	119	9
29	2a	13	LacNAc-terminating	3326	LNnT-AEAB	3209.8	923	2932.8	155	18.5	2204.2	109.2	292.5	78	43.8		2.5	0	0	0		7.2	1.5	2.2	0	6.5	6.2	0	1.2	12.5	12.8	12	15.2		550.5	224.5	304.5	1507.5	79.5	706.5	154.5	612.5		0	0	3.5	0	30.8	14.8
30	2b	32	LacNAc-terminating	3131	Tetra T2-Lac-PTPA	1103.5	242.8	317.8	502.2	546.2	524.8	65.2	16	213.8	1242.8		7.5	1.8	7	1.8		31.8	2.5	5	20	466	15.5	14.5	4.8	278.5	0	5.2	2.5		408	27.5	714	96.5	1758.5	513.2	115	205.8		21.2	27.5	1.2	6.2	39.8	1.5
31	2b	34	LacNAc-terminating	3133	Hexa T2-T1-Lac-PTPA	66.2	14.2	15.5	105.5	61.8	0	37.8	1.8	22.5	40.2		8	1.2	12	2.8		9.2	0	14.8	1.5	248.8	0.8	21.5	0	17.2	0	6.5	0.5		167.8	10	787.5	2.5	78	53	164.2	5.8		4.2	4.5	3.8	5.8	27.2	4
32	2b	39	LacNAc-terminating	3138	Hexa T2-T1(Lea)-Lac-PTPA	102	17.8	200.2	193.5	14	444	71.5	367	100.5	15		3.5	0.2	8	2		19.5	0	10.5	0.8	35.2	0	8	9	7	0.2	4	0.2		40.8	0.5	162.5	1.2	235.2	57.8	392.8	3.2		22.8	4.8	9.5	5.2	90	3
33	2b	35	LacNAc-terminating	3134	Hexa T2-T2-Lac-PTPA	91	131	601.2	491.8	58.2	861	5.5	166.2	155.5	308		6.5	0	10	1.2		10	0.2	4.5	5.5	166.5	0	14.2	2.5	10.8	0	6.2	0		88.2	1	41.8	83.5	319.5	0.8	467.2	24.2		2.5	5.8	3.5	5.5	64.8	7.2
34	2b	36	LacNAc-terminating	3135	Octa T2-T2-T2-Lac -PTPA	244.2	187	529.2	389.5	155.8	876.5	22.5	1.2	177.8	562.5		3	0	8.2	0.8		145	0	6	1	291.5	2.5	11.2	0	7	0.2	14.8	7.5		88.5	40	577.2	1.8	1232.8	365.5	68.2	10.5		5.5	12.5	137.5	6	305.5	2.5
35	2b	44	LacNAc-terminating	3143	Octa-T2-T2 (Lex)-T2-Lac-PTPA	93.8	165.2	148	112.2	52	525	48.5	2.2	28.2	899.8		28	6.5	7.8	0.2		15.8	0	9.2	0	68	3.5	11.8	0	30.2	0	9.8	7.5		32.8	11.8	254.2	1.8	167.2	152.5	65.2	165		22.8	11.5	32.8	6.5	2	2.2
36	2b	48	LacNAc-terminating	3147	Octa-T2-T2(Lex)-T2(Lex)-Lac-PTPA	472.2	325	200.2	113.2	107.5	575.8	15	0.8	149.8	45.8		2.5	6.2	3.5	0.2		4	0	10.2	0.2	86	6.8	6.5	0	3.5	0.8	71	9.8		12.5	57.2	51	0.8	180.5	185.8	389.8	89		2.8	10.5	24.5	4.5	3.2	43.2
37	2b	45	LacNAc-terminating	3144	Octa-T2-T2-T2(Lex)-Lac-PTPA	0	0.2	29.5	421	91	39	2.8	0.2	2.5	5		3	0.5	2	2		3	0	1.8	0.5	14	0	7.5	1.5	6.2	0.8	7.2	13		64.8	2.8	258.2	2.2	873.5	66	338	252		209	9	61.5	1.8	1	1.8
38	2b	50	LacNAc-terminating	3149	Deca-T2-T2(Lex)-T2-T2-Lac-PTPA	94.8	89.5	15.5	0	22.8	2	2.5	1	34	9.5		4	0.5	6.2	0.5		2.5	2.2	1.8	5.8	10.2	2	8	1.2	7.5	0	3.2	0.2		195	2.2	14	2.2	387.8	276.2	31.8	1.5		21.8	5.5	13.2	4	49.2	3.8
39	2b	51	LacNAc-terminating	3150	Deca-T2-T2(Lex)-T2(Lex)-T2-Lac-PTPA	446	514.2	63.2	17.5	2.8	2.2	8.5	156	40.2	10.2		5	0	7.2	0.8		29	0	1.5	0	29	30.8	7	0.8	12.5	0	5.5	61		65.5	11.5	62.2	2.8	86	0.5	165.5	47		2.5	7.2	5	5.5	98	4.2
40	2a	26	Blood group A	3158	A-T1-Hexa-AEAB	522.8	192.2	268	45	90.5	1346.8	2.2	23.5	152.8	3.5		0	0	0	0		0	6.8	17.5	0	127.5	24.5	0	2	0	6.2	21	0		78.8	289.2	0	5.2	0	47.2	25	513		0	0	0	0	0.2	0.8
41	2b	21	Blood group A	3120	A Hexa T1-T2-Lac-PTPA	118.5	62.2	21.8	71.5	182.8	36.2	4.8	0	43.8	1.5		6.5	0	169	0		5.2	0	6.2	0	36.8	42.2	9.8	0	6.2	0	27	0		619.8	18.2	929.8	82	266.8	75.2	82.2	2.8		10.8	4.8	549.5	6.8	15	4
42	2a	27	Blood group A	3159	A-T2-Hexa-AEAB	16800.2	8679	7731	5653	6440.2	14921.8	6278	5530.2	3845	4845.5		4165.5	19	0	12		207.5	32	1003	29	1808.5	1524.5	14	0.8	222.5	83.5	5029	52.5		6546	5509	11802.8	1339.2	7373.2	4745.2	11703.2	71.2		5.5	2	2890.5	0	217.5	0
43	2b	18	Blood group A	3117	A Tetra T2-Lac-PTPA	87.5	34.5	36.5	104	16.8	22	5.5	0.8	41.8	0.5		5.8	0	13	2.2		6.8	0	6.5	1.2	382.8	0.5	15.8	0.2	11.5	0.5	19.5	8.8		400.2	1.2	217.2	137.8	577	415.8	349	2		4.8	4.8	3274.8	6.8	37.8	9.8
44	2b	24	Blood group A	3123	A Hexa T2-T1-Lac-PTPA	2085.5	100.2	2619.8	1372.2	1701	230	51.8	177	642.2	386.2		4	0	9.2	1.2		24	34.2	10.5	1.8	113.5	2	253.2	2	7.5	0.5	353	26		279.5	29.8	308.2	296.2	1554	360	406.2	44.8		41.5	4.5	94	5.2	40.5	2.5
45	2a	28	Blood group A	3160	A-T4-Penta-AEAB	13015.2	12542	9970.8	15625	6338	10429.5	6821	1384	2443.8	4029.2		5537	0	40.5	0		728.8	8	123	10.8	1441.8	2499.5	234.5	13.8	1633	18.2	3623.8	586.2		7029.5	5464.5	10798	456	10870.2	1772.2	11669.8	317.8		16.2	2246.5	3009.5	0	1133.8	10.8
46	2a	38	Blood group A	2340	Globo A Hepta AEAB	838.5	453.2	387.2	381.2	30.8	223.5	0.8	49.8	169.8	1.2		11.2	0	0	0		0	0	6	0	263.8	315	0	2.2	14	0	82.8	0		0	9.8	81.8	0	8	4.5	0	41.2		0.2	3	6.5	3.8	6.8	12
47	2a	29	Blood group B	3161	B-T1-Hexa-AEAB	20478.5	21908.2	8935.5	12152.8	4065.2	13855	6874.2	6431.2	3297.2	5187.2		3143.8	61.2	55.5	56.5		219	46.8	683.2	131	1324.5	3029.5	587.2	0	2341.2	160.8	4039.5	411.8		13003.5	455.5	5038.2	3657	20187.8	3907.5	20544.8	129		3.5	0	6121.2	0	473.5	0
48	2b	22	Blood group B	3121	B Hexa T1-T2-Lac-PTPA	102.8	0	1304.2	95.2	51.5	0	4	2.2	29.8	0		5.8	0	10	1		6.8	0	4.5	0	288	0	16.8	3.2	13.8	0	15	0		404.2	1.8	134.2	51	685.5	99.8	422.8	1.8		4	6.2	761.2	7.8	30.8	5.5
49	2a	30	Blood group B	3162	B-T2-Hexa-AEAB	14140	16541.8	9670	4830	4482	15974.5	6504.8	634	2836.8	3260.2		5390.8	2.2	0	0		94.8	21.2	764.8	36.2	1718.2	1309	162	10	85	51.5	3805	37.8		1387	982.2	6331.5	986.2	5641.2	698.8	9714	1156.8		6.2	0	199.8	0	93	1.8
50	2b	19	Blood group B	3118	B Tetra T2-Lac-PTPA	413.2	361	781.5	138.2	126	31.2	38.5	2099	184	57		5	1.2	13	2.8		16	1.5	7.5	3.2	190	0.8	13.2	3	10.8	0.2	36	4.8		571.8	53.5	407.8	1.8	1007	113.2	787.2	100		24.2	10	42.8	6	526.2	4.5
51	2b	25	Blood group B	3124	B Hexa T2-T1-Lac-PTPA	40.5	1.5	130.5	211.2	163.5	30	5	0	3.2	0.5		5.5	1.5	13.8	1.5		9.8	0	7	1.5	100.8	0	16	69	8.8	0	36	4.5		906	5.8	243.8	53	622.8	70.5	198.8	175		3.8	8.8	3626.2	7.2	42	3.8
52	2a	39	Blood group B	2341	Globo B Hepta AEAB	724.8	389	451.5	1025	119	540	5.8	92	353.5	559.2		4.5	0	2.5	0		6.2	3.2	2.5	0.5	280.2	7.2	5.8	9.8	8.5	0	54	0		123.8	205.8	24.8	170.5	531.2	21.8	82.2	163.5		7.2	14.8	4.2	9.5	43.2	12.2
53	2a	58	Blood group H	3330	LNFPI-AEAB	4615.5	0.8	846.8	119.8	0	499	58	18	0	0		0	0	0	0		0	0	0	0	113.2	0.8	0	0	0	0	0.2	0		9.5	81	398	0	49.8	0.5	678.8	52		0	0	0	0	3	0
54	2b	20	Blood group H	3119	H Hexa T1-T2-Lac-PTPA	1363.8	56.2	6308.8	639.8	3979.8	136	281.5	2.5	742.2	283.8		4.2	0	6.2	0.2		109.2	0.5	46.8	66.5	613.5	34.5	5	1.2	6.8	0	37.8	21		1122.5	0	1003.2	1147.2	992.5	169.8	952	210		27	8.2	334.8	6.8	43.8	2.8
55	2a	32	Blood group H	3164	LNnFPI-AEAB	10550	6643.5	8411	12248.2	3860.2	6445.2	824.2	142.5	2410.8	2836		2657	0	49	0		1285	0	104	0.8	1189	1042.2	39.2	15.8	34.2	0	1815	359.2		2283	3995.5	7740.5	330.5	8275.8	1518.5	6591.5	216.5		1.5	36.8	1672	0	1039.8	0
56	2b	17	Blood group H	3116	H Tetra T2-Lac-PTPA	80	79	126.5	41	350.8	150.8	14.2	1.5	147.5	21.5		5.8	2	13.2	3.5		89.5	4.2	9.5	3.2	50.8	1	17.5	3.5	8.8	0.2	30	1		519.5	35	423.2	440.5	1131	56.2	207.5	453.5		7.5	15.5	1821	10.2	65.5	6.8
57	2b	23	Blood group H	3122	H Hexa T2-T1-Lac-PTPA	191.2	324.8	995	120	1241	5.5	24.5	782.8	93.5	100.8		5.8	0	8.5	0.8		4.8	0	44	1.2	301.8	31.8	11.8	0.2	9.8	0.5	240.5	0		341.5	1	143.2	10	504	62	1299.5	48		6.5	5.8	4.8	5.8	184.8	10.8
58	2a	40	Blood group H	2342	Globo H Hexa AEAB	1118.8	288.2	553	1646	109	954.8	45.8	1	83.8	424		13.8	0.5	3.2	37.8		11.2	4.2	17	1	241.5	2.2	27.8	0.5	7	4	47.8	18.8		416.8	211.5	89	454.8	81.5	215	58	121.2		8.2	17.5	20.2	12.2	10	10
59	2a	61	Lewis b	3336	Lewis b-Penta-AEAB	7850.5	859	11017.2	1113.2	287.2	5.5	87	76.2	4321.8	1255.5		80.5	0	0	0		10.2	0.2	25.8	0	84.8	35.2	3.2	0.2	8.2	0.8	63.8	11.2		331.2	67.5	369.8	207.8	90.8	51.2	18.2	36.2		17.2	2.5	2.5	0	18.8	0
60	2a	36	Lewis b	3168	LNDFHI-AEAB	17028.8	12803.8	9657	14745.2	7128.8	14597.8	5671.5	6415	3173.8	6572.5		5545	14.2	59	23.8		996.8	51.5	1635.5	124.2	2059.2	1912.8	599.5	0	2740.8	188.8	6443.5	535.8		10825.5	7272.8	13860.5	2395	13808.5	944.5	13139.2	349.2		30	0	12130.2	0	1220.5	12
61	2b	26	Lewis b	3125	Hexa T1(Leb)-T2-Lac-PTPA	41	288.8	408.5	23	85	61	50.2	1.2	75	14.2		9.8	0.2	16.5	1.2		9.5	0.5	7.8	1	189.2	11.2	22.2	1.2	24.5	0.5	13.5	13		938.2	1.5	69.2	26.8	779.2	1.8	1045.8	3.5		12.5	8.5	135.5	9.2	11	11.8
62	2b	27	Lewis b	3126	A Hexa T1(Leb)-T2-Lac-PTPA	130.5	833.8	2515	286.8	742.5	24	11	221.8	198.8	34.8		7.5	0	11.8	0		6	2.2	4.8	7.2	111.8	9.5	14	12.8	12.2	0	11.5	10.2		151	1.5	169.8	15.5	1265.2	90.5	1507	9.8		4.2	7	1268.2	6.2	199.8	5.8
63	2b	28	Lewis b	3127	B Hexa T1(Leb)-T2-Lac-PTPA	1052.2	338.2	1263	212.8	2001	286.2	77	36.8	294.5	294.5		2.5	0	9.5	1		259.5	0.5	27.5	2	180	0.5	11.8	7.2	6.8	0	27.8	0		79.2	11	520.2	147.5	1977.5	44.8	72.2	386.5		15.2	25.5	1515.8	7.8	52	1.8
64	2a	37	Lewis y	3169	Le-y Penta-AEAB	314.8	273.8	174.8	75	669.2	102.5	19.8	0	82	39.5		0	0	0	0		0	0	1.2	0	147.2	903.5	0	0.2	1.8	0	4.2	0		111.8	6	0	13.5	2.5	171	451.8	86.2		0	0	1	0	11.8	0
65	2b	29	Lewis y	3128	Hexa T2(Ley)-T1-Lac-PTPA***
66	2b	30	Lewis y	3129	A Hexa T2(Ley)-T1-Lac-PTPA	88.2	111.5	38	71	81.5	1.8	9.2	0	79.2	248.5		7.8	0	13	2		7.5	9.5	5.2	0.5	156	0.5	18	0	17.5	0.2	5.2	0.5		555.2	1.2	81.5	35.2	299.5	481	238	3		4.8	6.2	43	7.2	16	4.8
67	2b	31	Lewis y	3130	B Hexa T2(Ley)-T1-Lac-PTPA	128	1494.8	1469.2	278	107.5	37.8	6.8	6	111.8	644.2		7.5	0	12.2	0		4.8	19.5	4.2	0.8	177.2	5.5	15	0	16.8	0.2	14	50.2		229.2	12.2	143.2	73.8	547.5	93.2	382.8	3		5	7	491.8	6.2	9.5	4.5
68	2a	33	Lewis a	3165	LNFPII-AEAB	251.2	1032	412.2	288.5	34.2	0	4	15.2	110.8	39		0	0	0	8.5		0	0	0.2	0	226.5	193	0	0	0	0	4	1.2		266.2	10.5	113	274.8	1	193.5	131	0		0	0	0	0	4.5	0
69	2b	38	Lewis a	3137	Hexa T1(Lea)-T2-Lac-PTPA	85.5	31.5	149.8	16	5	2.5	0.8	1.5	1	103.8		0	8.2	4	0.2		2.5	0.5	2	0.5	31.2	0.2	4.8	0.2	3.5	0.2	1.8	0		16.8	0	234.8	0	126.8	178.5	11	0.5		11.8	1.8	112.5	0.5	24	0
70	2b	41	Lewis a	3140	Hexa T1(Lea)-T2(Lex)-Lac-PTPA	69	3	0	17.5	2.8	34.2	1	1.2	27.8	0		0	1	0.2	11		0.8	0.2	1	0.2	14.8	2	2	14	1.5	0	2.2	1.5		55.2	1	210	46.8	818.8	184.2	111.8	17.8		3.8	5.2	17.8	0.2	0	3.2
71	2a	60	Lewis x	3334	LNFPIII-AEAB	7714.2	22141	5853.2	14993.8	3257	17601.8	6547.8	1248.5	3532.8	8312		2779.2	11	36.2	7.2		690.5	19	322	19.5	1535	439.8	12.5	16.8	1838	328.2	3706	39.5		9430	5190.2	8891	1509	11097.5	4957.5	7362.2	1252		23.2	17	18305.5	1.2	1331.8	10.5
72	2b	40	Lewis x	3139	Hexa T2(Lex)-T1-Lac-PTPA	363.8	347	492.5	198.2	148.2	487.8	7.2	1.2	176.8	280.5		25.5	0	10.8	0.8		7.8	0	78.5	3.5	227.8	33.8	19	0	19.8	0	30.2	37.5		119.8	0.5	61.8	272.5	787.5	84.2	130.5	1.5		4.8	5	26.2	6.8	15	4.2
73	2b	42	Lewis x	3141	Hexa T2(Lex)-T1(Lea)-Lac-PTPA	35.8	157	35	57.5	2	5.2	4.2	0	18.2	164.8		34	0	9.5	10.5		0.8	0	2.8	5.2	87.5	12.8	11	0.2	10.5	0	4	0.5		58.8	32.5	102	19.2	193.2	49	446	45.8		14.8	7.2	118.8	5.8	65.5	7.2
74	2b	43	Lewis x	3142	Octa-T2(Lex)-T2-T2-Lac-PTPA	44.8	100	161.5	148.5	5.8	195.5	21.5	16.5	76	33		9.8	0.5	11.5	2.2		111.5	2	5.5	0.8	112.2	0.8	14	13	25.5	0	50	4		72.8	68.2	267.2	28.2	254.2	35.2	1137.8	56.2		13.8	8.2	76.2	8	42.2	6
75	2b	46	Lewis x	3145	Octa-T2(Lex)-T2(Lex)-T2-Lac-PTPA	1.5	16.2	114.8	0	4.2	0	7.5	0.5	11.5	35.5		9.5	0	9	0.8		4.8	11.8	3.8	0	55.2	0	17	42	22.5	0	6.8	0		91.2	2.8	43.8	2.2	584.8	5.5	156.2	85		5.5	9	157	5.5	47.2	8.2
76	2b	47	Lewis x	3146	Octa-T2(Lex)-T2-T2(Lex)-Lac-PTPA	86	198.8	305.2	332.2	4.8	52.2	8	15.2	150.2	123.5		7.5	2.2	11.5	1		96	2.2	4.8	3.2	213	3	16	1.2	11.8	0.2	33	109.5		49.8	36.2	136.8	262.5	596.2	20.5	112.2	8.8		5.8	10.2	4.5	8	117.5	4.8
77	2b	49	Lewis x	3148	Octa-T2(Lex)-T2(Lex)-T2(Lex)-Lac-PTPA	114.2	0.8	36.5	102.2	46.2	0	5.5	0	33.2	2.5		6.5	0	9.8	1		6.2	0	4	0	39	0	13.5	0	17.8	0	20	2		189.2	4.2	84	343	447.8	9	72	2.8		5.8	8.2	26.8	6.8	7	3.5
78	2a	48	Fucosylated-Branched	2751	HMO Tang HP1-AEAB	2068.2	513.2	354.8	1198	27.5	373.5	62	191.2	316	526		6.8	0	1.8	26.2		3.2	1.8	8.5	0	250	5.2	13.2	0.2	39.5	3.5	16	0		382.8	193.8	399.5	117.5	34.8	149.2	327.2	298.8		10.2	28.5	26.5	12.8	91.5	12.8
79	2a	51	Fucosylated-Branched	3259	T3FiLNO(b)-Gly	384.5	693.8	362.8	493.2	26	230.2	3.8	366.5	147	0		3.8	0	2	0		2.2	0	1.5	0	193.8	7	6.5	0	10.8	0	35.8	0		149.5	1.8	123.2	27.8	18	1.2	250.2	1.5		5.5	28	3	9.8	30.5	16.2
80	2a	57	Fucosylated-Branched	3262	DFLNH(a)-Gly	8188.2	154.2	0	2.2	13	0	6.5	0	141.8	53.5		0	0	0	0		0	0	4.8	0	139.2	197.8	0.8	0	0	0	1.8	0		361.8	0	287.2	0	46.8	116.2	40	0		2.5	7.2	2	3.8	1.2	3.5
81	2a	55	Fucosylated-Branched	3261	MFLNH I-Gly	448.8	1242.2	325	882.5	3.2	81	105.5	149.2	19.8	35.2		0	0	0	0		1.2	0.5	3.8	0	110.5	0	3	0	1.5	0	68	0.2		118.8	0.8	305.5	0	8	0.2	157.2	1		5.8	17	6.8	3.5	18.8	7.5
82	2a	54	Fucosylated-Branched	3257	MFLNH I-AEAB	14275	18772	5276	350.5	7210.8	14840.8	7356.2	7215.2	5003.5	7890.5		3872.2	578	190	127		3614.8	1758.8	4924.5	1577.5	1933.5	4377.8	2958	1658.5	1293	3460.5	2529	3022		10308.5	2252.8	5621.8	4261.5	7464.2	5220.5	15904.5	756		307.2	0	22237.8	1.2	286.8	13.2
83	2a	56	Fucosylated-Branched	3258	DFLNH(a)-AEAB	5799.2	1477	3761	3295	222.2	1028.8	28.2	22.5	272	334.8		2745.8	0	0	0		62	0	105.5	6.2	219.2	10	3	0	14	0	191.5	12.8		635	213.2	4763	213.8	39	1	212.8	34.2		2.2	20.2	197	5.2	621.8	5.5
84	2a	50	Fucosylated-Branched	3255	T3FiLNO(a)-AEAB	582	2291.5	481	24.5	67.5	140.2	8.8	4.2	23.8	3		13	0	5.5	2.2		7.5	3	320.5	0.5	182.5	11.5	10.5	0.2	5	0	29.8	0		229.5	16.8	224	75	64	37.2	117.2	47		11.2	20.2	3.5	12.5	6.8	11.5
85	2a	49	Fucosylated-Branched	2752	HMO Tang HP2-AEAB	5359.8	3504.5	4335.8	3379.5	243.2	2050.8	580.5	14.2	729.5	663.2		1622.2	0	31.2	0		41.2	5.8	81.2	20	273.2	25.5	273.8	0.2	279.8	0	130.8	22.2		644.8	197.8	4297.5	131	420.8	6	1763.5	514		11.8	12.8	302.8	5.8	813.2	13.2
86	2a	52	Fucosylated-Branched	3256	TFLNH-AEAB	2149.8	2603.8	751.8	158.5	109.2	132.5	22.2	89.5	464	130.2		3.2	0	1.5	0		15	4.2	5.2	1	138	30.5	5	0	23.2	15.2	39.8	0.8		451	15.5	148.8	10.2	29	2.5	70.2	5.8		20.8	22	10.8	10.5	6.8	12.2
87	2a	53	Fucosylated-Branched	3260	TFLNH-Gly	14346.2	13536	7699	242	2057.5	11917.2	5194.5	2454	2324.8	4496		4794.2	3.2	60	0		1226.2	402	1032.2	395.8	1097.5	998.2	650.5	18	1254.5	494	1452.5	96		7909.8	394	4914.2	3737.8	7320.8	4435.8	11807.8	208		153	0	17830.8	23.8	299	2.2
88	2a	1	non-sulphated CS related	3338	CS(OS)-DP10-AEAB	1731.5	85.2	1031.5	2280.2	30.8	1053.5	108.8	147	239.5	202.8		5.5	0	5.2	13.8		23.5	42.5	101.2	199.8	290.8	47.8	158.2	3.5	31.8	0.5	52.5	58		1861.5	68.2	1177.8	7.8	699.5	35.2	1193	141.8		10.2	20.8	5.5	17.8	30.2	13.2
89	2a	2	non-sulphated CS related	3340	CS(OS)-DP12-AEAB	637.5	692.8	498.5	1931.2	76.2	503.5	518.2	348.5	267.5	14		4.2	1.5	2.5	10.2		9	27.2	76.5	3.5	309.8	20.8	198	2.2	12.8	1.5	51	1.5		1138.2	10.5	199.5	35.2	27.2	125	1034	1572.8		13.5	38	5	15.2	15	12.5
90	2a	3	non-sulphated CS related	3342	CS(OS)-DP14-AEAB	507.2	1195.8	609.5	3279.5	95.2	318.5	293.2	6.5	447.5	673		113.2	16.8	2.8	1.8		42	28.8	161.8	11.2	244.8	82.5	25.8	4.8	23.8	0	520.5	12.5		5937.2	44.2	158.5	2.2	2007.8	84.8	243.2	181.2		33.8	12.2	5.2	19.2	29.8	33.2
FOOTNOTE:
*Refers to position on microarray set
**The probe names include an abbreviated description of the glycan moiety followed by the chemical linker abbreviation:
Ser: Serine; Thr: Threonine; Gly: Glycine; AEAB: N-(aminoethyl)-2-aminobenzamide; PTPA: -O-(CH2)3-triazole-(PEG)4-NH2
***Probe 3128 didn't pass QC on Microarray 2b
HEATMAP COLOUR LEGEND: Dark blue: 0-1%, light blue: 1-10%, yellow: 10-30%, orange: 30-70% and red: 70-100% of max intensity for strain tested in any condition
[truncated: 4 more columns]

## Sheet: Neutral & Sialylated- Heatmap
Source Data File 4: Heatmap of Bacterial binding to Neutral and sialylated glycan probes at pH=4 and pH=7
							Lactobacillus crispatus											L. iners					Gardnerella vaginalis													Streptococcus agalactiae									Eschericchia coli
Probe and microarray set Information							40		85		803		824		1398			13335		13336			233		358		540		775		1414		4944			49		767		776		779			C600		789		900
Index	Set	Position*	Glycan category	Probe Id	Index	Probe Name**	pH4	pH7	pH4	pH7	pH4	pH7	pH4	pH7	pH4	pH7		pH4	pH7	pH4	pH7		pH4	pH7	pH4	pH7	pH4	pH7	pH4	pH7	pH4	pH7	pH4	pH7		pH4	pH7	pH4	pH7	pH4	pH7	pH4	pH7		pH4	pH7	pH4	pH7	pH4
1	2a	7	Mucin Core	2265	1	Core 1-Ser
2	2a	8	Mucin Core	2266	2	Core 1-Thr
3	2a	9	Mucin Core	2267	3	Core 2-Thr
4	2a	10	Mucin Core	2276	4	SA1(2-3)-TF-Ser
5	2a	11	Mucin Core	2277	5	SA1(2-6)-TF-Ser
6	2a	12	Mucin Core	2279	6	6-Su-3'SiaTF-Sp
7	2a	15	High Mannose	2259	7	Man5-GN2-AEAB
8	2a	17	High Mannose	2260	8	Man6-GN2-AEAB
9	2a	18	High Mannose	2261	9	Man7D1GN2-AEAB
10	2a	19	High Mannose	2262	10	Man7D3GN2-AEAB
11	2a	20	High Mannose	2263	11	Man8-GN2-AEAB
12	2a	16	High Mannose	2264	12	Man9-GN2-AEAB
13	2a	23	Sialylated	3210	13	Fetuin N-Glycan A2-AEAB
14	2a	24	Sialylated	3211	14	Fetuin N-Glycan A3-SA3(a)-AEAB
15	2a	25	Sialylated	3212	15	Fetuin N-Glycan A3-SA3(b)-AEAB
16	2a	42	Sialylated	3356	16	LSTa-AEAB
17	2a	45	Sialylated	3359	17	LSTd-AEAB
18	2a	46	Sialylated	3360	18	3'Sia-Octa-eT2-AEAB
19	2b	52	Sialylated	3151	19	3'Sia Hexa T2(Lex)-T1-Lac-PTPA
20	2b	53	Sialylated	3152	20	3'Sia Octa-T2(Lex)-T2-T2-Lac-PTPA
21	2b	54	Sialylated	3153	21	3'Sia Deca-T2-T2(Lex)-T2-T2-Lac-PTPA
22	2b	55	Sialylated	3154	22	3'Sia Deca-T2-T2(Lex)-T2(Lex)-T2-Lac-PTPA
23	2a	41	Sialylated	2333	23	SSEA4 Hexa-AEAB
24	2a	43	Sialylated	3357	24	LSTb-AEAB
25	2a	44	Sialylated	3358	25	LSTc-AEAB
26	2a	47	Sialylated	3361	26	6'Sia-Octa-eT2-AEAB
27	2b	33	LacNAc-terminating	3132	27	Hexa T1-T2-Lac-PTPA
28	2b	61	LacNAc-terminating	3136	28	Hexa T1-T2(Lex)-Lac-PTPA
29	2a	13	LacNAc-terminating	3326	29	LNnT-AEAB
30	2b	32	LacNAc-terminating	3131	30	Tetra T2-Lac-PTPA
31	2b	34	LacNAc-terminating	3133	31	Hexa T2-T1-Lac-PTPA
32	2b	39	LacNAc-terminating	3138	32	Hexa T2-T1(Lea)-Lac-PTPA
33	2b	35	LacNAc-terminating	3134	33	Hexa T2-T2-Lac-PTPA
34	2b	36	LacNAc-terminating	3135	34	Octa T2-T2-T2-Lac -PTPA
35	2b	44	LacNAc-terminating	3143	35	Octa-T2-T2 (Lex)-T2-Lac-PTPA
36	2b	48	LacNAc-terminating	3147	36	Octa-T2-T2(Lex)-T2(Lex)-Lac-PTPA
37	2b	45	LacNAc-terminating	3144	37	Octa-T2-T2-T2(Lex)-Lac-PTPA
38	2b	50	LacNAc-terminating	3149	38	Deca-T2-T2(Lex)-T2-T2-Lac-PTPA
39	2b	51	LacNAc-terminating	3150	39	Deca-T2-T2(Lex)-T2(Lex)-T2-Lac-PTPA
40	2a	26	Blood group A	3158	40	A-T1-Hexa-AEAB
41	2b	21	Blood group A	3120	41	A Hexa T1-T2-Lac-PTPA
42	2a	27	Blood group A	3159	42	A-T2-Hexa-AEAB
43	2b	18	Blood group A	3117	43	A Tetra T2-Lac-PTPA
44	2b	24	Blood group A	3123	44	A Hexa T2-T1-Lac-PTPA
45	2a	28	Blood group A	3160	45	A-T4-Penta-AEAB
46	2a	38	Blood group A	2340	46	Globo A Hepta AEAB
47	2a	29	Blood group B	3161	47	B-T1-Hexa-AEAB
48	2b	22	Blood group B	3121	48	B Hexa T1-T2-Lac-PTPA
49	2a	30	Blood group B	3162	49	B-T2-Hexa-AEAB
50	2b	19	Blood group B	3118	50	B Tetra T2-Lac-PTPA
51	2b	25	Blood group B	3124	51	B Hexa T2-T1-Lac-PTPA
52	2a	39	Blood group B	2341	52	Globo B Hepta AEAB
53	2a	58	Blood group H	3330	53	LNFPI-AEAB
54	2b	20	Blood group H	3119	54	H Hexa T1-T2-Lac-PTPA
55	2a	32	Blood group H	3164	55	LNnFPI-AEAB
56	2b	17	Blood group H	3116	56	H Tetra T2-Lac-PTPA
57	2b	23	Blood group H	3122	57	H Hexa T2-T1-Lac-PTPA
58	2a	40	Blood group H	2342	58	Globo H Hexa AEAB
59	2a	61	Lewis b	3336	59	Lewis b-Penta-AEAB
60	2a	36	Lewis b	3168	60	LNDFHI-AEAB
61	2b	26	Lewis b	3125	61	Hexa T1(Leb)-T2-Lac-PTPA
62	2b	27	Lewis b	3126	62	A Hexa T1(Leb)-T2-Lac-PTPA
63	2b	28	Lewis b	3127	63	B Hexa T1(Leb)-T2-Lac-PTPA
64	2a	37	Lewis y	3169	64	Le-y Penta-AEAB
65	2b	29	Lewis y	3128	65	Hexa T2(Ley)-T1-Lac-PTPA***
66	2b	30	Lewis y	3129	66	A Hexa T2(Ley)-T1-Lac-PTPA
67	2b	31	Lewis y	3130	67	B Hexa T2(Ley)-T1-Lac-PTPA
68	2a	33	Lewis a	3165	68	LNFPII-AEAB
69	2b	38	Lewis a	3137	69	Hexa T1(Lea)-T2-Lac-PTPA
70	2b	41	Lewis a	3140	70	Hexa T1(Lea)-T2(Lex)-Lac-PTPA
71	2a	60	Lewis x	3334	71	LNFPIII-AEAB
72	2b	40	Lewis x	3139	72	Hexa T2(Lex)-T1-Lac-PTPA
73	2b	42	Lewis x	3141	73	Hexa T2(Lex)-T1(Lea)-Lac-PTPA
74	2b	43	Lewis x	3142	74	Octa-T2(Lex)-T2-T2-Lac-PTPA
75	2b	46	Lewis x	3145	75	Octa-T2(Lex)-T2(Lex)-T2-Lac-PTPA
76	2b	47	Lewis x	3146	76	Octa-T2(Lex)-T2-T2(Lex)-Lac-PTPA
77	2b	49	Lewis x	3148	77	Octa-T2(Lex)-T2(Lex)-T2(Lex)-Lac-PTPA
78	2a	48	Fucosylated-Branched	2751	78	HMO Tang HP1-AEAB
79	2a	51	Fucosylated-Branched	3259	79	T3FiLNO(b)-Gly
80	2a	57	Fucosylated-Branched	3262	80	DFLNH(a)-Gly
81	2a	55	Fucosylated-Branched	3261	81	MFLNH I-Gly
82	2a	54	Fucosylated-Branched	3257	82	MFLNH I-AEAB
83	2a	56	Fucosylated-Branched	3258	83	DFLNH(a)-AEAB
84	2a	50	Fucosylated-Branched	3255	84	T3FiLNO(a)-AEAB
85	2a	49	Fucosylated-Branched	2752	85	HMO Tang HP2-AEAB
86	2a	52	Fucosylated-Branched	3256	86	TFLNH-AEAB
87	2a	53	Fucosylated-Branched	3260	87	TFLNH-Gly
88	2a	1	non-sulphated CS related	3338	88	CS(OS)-DP10-AEAB
89	2a	2	non-sulphated CS related	3340	89	CS(OS)-DP12-AEAB
90	2a	3	non-sulphated CS related	3342	90	CS(OS)-DP14-AEAB
FOOTNOTE:
*Refers to position on microarray set
**The probe names include an abbreviated description of the glycan moiety followed by the chemical linker abbreviation:
Ser: Serine; Thr: Threonine; Gly: Glycine; AEAB: N-(aminoethyl)-2-aminobenzamide; PTPA: -O-(CH2)3-triazole-(PEG)4-NH2					Ser: Serine; Thr: Threonine; Gly: Glicine; AEAB: N-(aminoethyl)-2-aminobenzamide; PTPA: -O-(CH2)3-triazole-(PEG)4-NH2
***Probe 3128 didn't pass QC on Microarray 2b
HEATMAP COLOUR LEGEND: Dark blue: 0-1%, light blue: 1-10%, yellow: 10-30%, orange: 30-70% and red: 70-100% of max intensity for strain tested in any condition					HEATMAP COLOUR LEGEND: Dark blue: 0-1%, light blue: 1-10%, yellow: 10-30%, orange: 30-70% and red: 70-100% of max intensity for strain tested in any condition
[truncated: 5 more columns]
