# Supplementary material for: Identification and characterisation of vaginal bacteria-glycan interactions implicated in reproductive tract health and pregnancy outcomes
Source: Nat Commun. 2025 Jun 5;16:5207. doi: 10.1038/s41467-025-60404-1 (PMC12137855; doi:10.1038/s41467-025-60404-1)
Supplement: Supplementary file 9 — Source Data [file 41467_2025_60404_MOESM9_ESM.zip › Source Data File 5.xlsx]

## Sheet: Source Data File 5 Tajadura
Source Data File 5
This file contains three tables with data on F. nucleatum binding to glycan probes on Microarray set 2a, 2b and Microarray set 3 and summarised in Figure 4 and Supplementary figure 4
Abbreviations used:
	MFI	Mean fluorescent intensity background substrated of quadruplicates on microarrays
	SD	Standard deviation of MFI of quadruplicates on microarrays
Datasets used:
Data corresponding to Figure 4 can be found in the Galactose competition and delta-Fap2 tabs
Data corresponding to Supplementary Figure 4 can be found in the Live & Fixed table
Bacterial strains used:
	F. nucleatum 23726
	F. nucleatum 23726 Dgalkt
	F. nucleatum 23726 Dgalkt Dfap2	SYTO59-2019_CAS Set4_H16_5a E coli C600_Irreg:100.0 uM

## Sheet: F. nucleatum_Life & Fixed 
Source Data File 5: F. nucleatum 23726 binding to glycans on Microarray set 2b and 3
								pH=4						pH=7
								F. nucleatum 23726_Live	SYTO59-2019_CAS Set4_H16_5a E coli C600_Irreg:100.0 uM	F. nucleatum 23726_Fixed	SYTO59-2019_CAS Set4_H16_5a E coli C600_Irreg:100.0 uM	F. nucleatum 23726_Fixed	SYTO59-2019_CAS Set4_H16_5a E coli C600_Irreg:100.0 uM	F. nucleatum 23726_Live	SYTO59-2019_CAS Set4_H16_5a E coli C600_Irreg:100.0 uM	F. nucleatum 23726_Fixed	SYTO59-2019_CAS Set4_H16_5a E coli C600_Irreg:100.0 uM	F. nucleatum 23726_Fixed	SYTO59-2019_CAS Set4_H16_5a E coli C600_Irreg:100.0 uM
Probe and microarray set Information					Probe Information	Probe Information	Probe Information	100 uM #		100 uM #		300 uM ##		100 uM #		100 uM #		300 uM ##
Index	Set	Position*	Set	Position*	Probe Id	Probe Name**	Structure***	MFI	SD	MFI	SD	MFI	SD	MFI	SD	MFI	SD	MFI	SD
56	3	1	2b	17	3116	H Tetra T2-Lac-PTPA		927.2	1076.1	462.5	407.4	26.8	12.3	407.2	209.8	90	15.9	491.5	515.9
43	3	2	2b	18	3117	A Tetra T2-Lac-PTPA		-104	-104	608	295.2	24	12.7	1061.5	463.9	291.2	65.1	370.8	127.9
50	3	3	2b	19	3118	B Tetra T2-Lac-PTPA		110.2	104.6	296	268.8	36.5	20	669.2	127.4	249.5	39	577.8	287.5
54	3	4	2b	20	3119	H Hexa T1-T2-Lac-PTPA		-104	-104	740	820	68.2	36.4	5630.8	2554.2	2064.2	1432.3	8684.8	1612.4
41	3	5	2b	21	3120	A Hexa T1-T2-Lac-PTPA		236.8	310.5	378.8	157.9	56.5	23.2	7672.5	1882.6	2739.2	760.5	11011.2	3002.6
48	3	6	2b	22	3121	B Hexa T1-T2-Lac-PTPA		735.8	1387.5	681.5	313	18	15.8	404.8	201.8	160.2	68.3	830.8	286.1
57	3	7	2b	23	3122	H Hexa T2-T1-Lac-PTPA		355.8	600.3	359.5	583.7	42	22	7048.8	425.1	5295.8	1519.1	7266.2	399.4
44	3	8	2b	24	3123	A Hexa T2-T1-Lac-PTPA		444.2	263.9	235.5	283.1	40.5	31.5	3233.2	1067.7	1031.5	494.2	1342.5	578.9
51	3	9	2b	25	3124	B Hexa T2-T1-Lac-PTPA		332.2	443.2	379.8	417.6	10.8	13.5	1250.8	462.9	2025.8	715.3	2747.8	1560
61	3	10	2b	26	3125	Hexa T1(Leb)-T2-Lac-PTPA		133.5	54.5	506.8	429.5	26.5	12.2	142.2	58	63.2	59.3	678.8	566
62	3	11	2b	27	3126	A Hexa T1(Leb)-T2-Lac-PTPA		420.2	340.9	639.2	477.4	56.2	24.3	619.8	732	82.5	30.4	307.2	103.3
63	3	12	2b	28	3127	B Hexa T1(Leb)-T2-Lac-PTPA		448.5	653.5	414	590.2	52.8	14.1	563.8	449.3	368.5	181.3	941	438.4
65	3	13	2b	29	3128	Hexa T2(Ley)-T1-Lac-PTPA****		970.8	1446.9	180.8	88.9	-103	-103	245	80.5	112.8	100.2	-103	-103
66	3	14	2b	30	3129	A Hexa T2(Ley)-T1-Lac-PTPA		346.8	492.5	548.5	370.3	44.2	12.8	310	196.7	95.2	44.6	600	248.6
67	3	15	2b	31	3130	B Hexa T2(Ley)-T1-Lac-PTPA		-104	-104	388	187.3	69.8	16.7	262.8	167.6	590.5	535.7	571.8	260.5
30	3	16	2b	32	3131	Tetra T2-Lac-PTPA		355.2	235.8	471.5	616.2	35.5	44.1	11525.5	2850.8	6965.8	3142.1	3614	1501.8
27	3	17	2b	33	3132	Hexa T1-T2-Lac-PTPA		-104	-104	106.8	128.1	9.2	14.7	7184.2	4635.7	4866.5	544.8	14128	5034.2
31	3	18	2b	34	3133	Hexa T2-T1-Lac-PTPA		755.2	378.2	-104	-104	76.8	83.5	9399	1304.7	5867.2	2236.8	12700.8	1126.9
33	3	19	2b	35	3134	Hexa T2-T2-Lac-PTPA		905.2	660	352.2	420.5	135.8	37.2	9547.2	1656	5016.8	759.7	11892.8	991.3
34	3	20	2b	36	3135	Octa T2-T2-T2-Lac -PTPA		797	772.9	606.2	392.5	47.2	32.1	12699.2	1430.7	3944	1173.6	8084.8	3070
28	3	21	2b	61	3136	Hexa T1-T2(Lex)-Lac-PTPA		703.5	463.5	481.5	335.8	507	167.5	6706	1097.8	6459.8	1484.3	14894	1842.8
69	3	22	2b	38	3137	Hexa T1(Lea)-T2-Lac-PTPA		282.8	216.6	522.8	70.4	7	11.8	2232.5	515.2	64	33.5	405.2	97.3
32	3	23	2b	39	3138	Hexa T2-T1(Lea)-Lac-PTPA		461.5	307.2	273	286	157.2	249.3	9783.2	2044	5759.5	959.8	10954.8	1516.1
72	3	24	2b	40	3139	Hexa T2(Lex)-T1-Lac-PTPA		111.2	60.2	461.2	514.6	15.5	9.5	2728.8	1214.2	99.8	116.3	1220.2	522.2
70	3	25	2b	41	3140	Hexa T1(Lea)-T2(Lex)-Lac-PTPA		519	440.4	336.5	317.5	9	6.7	208.2	95.8	492	417.5	592	281.5
73	3	26	2b	42	3141	Hexa T2(Lex)-T1(Lea)-Lac-PTPA		257.5	193.9	129.2	97.7	22	25.1	527.8	403.2	97.2	60.5	554	158.5
74	3	27	2b	43	3142	Octa-T2(Lex)-T2-T2-Lac-PTPA		423.8	219.3	528.2	573.5	14.5	2.9	1303.2	207.1	375	92.9	2002.8	605
35	3	28	2b	44	3143	Octa-T2-T2 (Lex)-T2-Lac-PTPA		686.5	249.8	756.2	527.6	32	37.9	8794	1719.5	5206.2	2418.2	9251.2	2366.2
37	3	29	2b	45	3144	Octa-T2-T2-T2(Lex)-Lac-PTPA		371.8	263.4	282.5	339.6	65.5	94.8	2913.5	291.6	3956	1498.2	12143.5	1693.5
75	3	30	2b	46	3145	Octa-T2(Lex)-T2(Lex)-T2-Lac-PTPA		116.8	45.5	134.8	144.2	14.8	4.1	342.2	365.4	188.5	35.8	986.5	931.8
76	3	31	2b	47	3146	Octa-T2(Lex)-T2-T2(Lex)-Lac-PTPA		272.2	143.5	438.5	492.4	36	36.6	596.8	181.4	237.5	118.1	1495.8	408.8
36	3	32	2b	48	3147	Octa-T2-T2(Lex)-T2(Lex)-Lac-PTPA		504.2	189.2	390.5	337.8	203.5	172.1	10238.8	1222.6	5508.5	1079.9	12477.8	2582.8
77	3	33	2b	49	3148	Octa-T2(Lex)-T2(Lex)-T2(Lex)-Lac-PTPA		598.5	835.4	43	39.3	566.2	1050.5	79.8	59.3	251	149	893.2	144.1
38	3	34	2b	50	3149	Deca-T2-T2(Lex)-T2-T2-Lac-PTPA		121	108.7	17.8	21.5	151.2	116.9	5074.8	1198.6	5163.5	2049.2	6681.8	1077
39	3	35	2b	51	3150	Deca-T2-T2(Lex)-T2(Lex)-T2-Lac-PTPA		639.5	390.1	-104	-104	386.5	169.9	8645	2159.9	4976	1370.2	9586.5	1061.6
19	3	36	2b	52	3151	3'Sia Hexa T2(Lex)-T1-Lac-PTPA		536.2	63.7	325.5	397.2	134.8	134.1	744.5	866.7	39.2	34	769.8	683.1
20	3	37	2b	53	3152	3'Sia Octa-T2(Lex)-T2-T2-Lac-PTPA		387.2	326.2	177	186.6	12	2	16	20.6	234	100.7	620.8	96.7
21	3	38	2b	54	3153	3'Sia Deca-T2-T2(Lex)-T2-T2-Lac-PTPA		84.8	40.4	48.5	62.9	12.2	4.6	56.2	77.8	21	15.5	711.8	184.2
22	3	39	2b	55	3154	3'Sia Deca-T2-T2(Lex)-T2(Lex)-T2-Lac-PTPA		185.8	44	82.2	78.5	33.2	14	96	72.2	140.5	161.2	453	17.1
FOOTNOTE:
Live or fixed F. nucleatum 23726 cultures were tested for binding to 39 glycan probes in the microarray set indicated.
*Refers to position on microarray set
**The probe names include an abbreviated description of the glycan moiety followed by the chemical linker abbreviation:
PTPA: -O-(CH2)3-triazole-(PEG)4-NH2
***The probe structure is shown using the following monosacharide legend:
Galactose, Mannose, Glucose, N-Acetyl glucosamine, N-Acetyl galactosamine, Acetyl- Neuraminic acid, Glycolyl- Neuraminic acid, Fucose,
**** Probe 3128 didn't pass quality control on microarray set 2b
# Microarray set 3 in which glycan probes were printed at 100 uM
## Microarray set 2b in which glycan probes were printed at 300 uM
(-103): Probe did not pass QC in this microarray set; (-104): Artifact / background on slide

## Sheet: F. nucleatum_ Gal competition
Source Data File 5: F. nucleatum 23726 binding to glycans on Microarray set 2a and 2b in the presence of free galactose or free glucose
							pH=7
Probe and microarray set Information							F. nucleatum 23726	SYTO59-2019_CAS Set4_H16_5a E coli C600_Irreg:100.0 uM	F. nucleatum 23726 + Glc 10 mM	SYTO59-2019_CAS Set4_H16_5a E coli C600_Irreg:100.0 uM	F. nucleatum 23726 + Gal 10 mM	SYTO59-2019_CAS Set4_H16_5a E coli C600_Irreg:100.0 uM		Percentage Gal Inhibition-Best binders (100-30%)
Index	Set	Position*	Glycan category	Probe Id	Probe Name**	Probe Structure***	MFI	SD	MFI	SD	MFI	SD
1	2a	7	Mucin Core	2265	Core 1-Ser		13738.2	4612.3	19155	683.9	5034.8	2209.1		63.3518
2	2a	8	Mucin Core	2266	Core 1-Thr		10926.2	2293	17115.8	1706.8	4492.2	528.1		58.886
3	2a	9	Mucin Core	2267	Core 2-Thr		9444.2	2207.3	12585.2	1865.6	1721	667		81.7772
4	2a	10	Mucin Core	2276	SA1(2-3)-TF-Ser		2508	393.4	3002.2	659.6	2084.5	494.7		N/A
5	2a	11	Mucin Core	2277	SA1(2-6)-TF-Ser		19013.8	1897.5	18861.2	1308.8	7881.8	2245.4		58.547
6	2a	12	Mucin Core	2279	6-Su-3'SiaTF-Sp		2341.5	1392.8	2499.8	224.7	2152.2	1015.2		N/A
13	2a	23	Sialylated	3210	Fetuin N-Glycan A2-AEAB		32799.2	1451.8	31831	3283.9	26749.8	2003.5		18.4437
14	2a	24	Sialylated	3211	Fetuin N-Glycan A3-SA3(a)-AEAB		18350.8	1476.4	18322	3061.1	14833.8	2386		19.1654
15	2a	25	Sialylated	3212	Fetuin N-Glycan A3-SA3(b)-AEAB		17548.2	3721.5	24348.5	2329.9	13703.8	2793.6		21.9077
16	2a	42	Sialylated	3356	LSTa-AEAB		7515	638.9	6514.8	2478.9	3803	1287		N/A
17	2a	45	Sialylated	3359	LSTd-AEAB		3743	1448.1	1774.8	1998.7	356	228		N/A
19	2b	52	Sialylated	3151	3'Sia Hexa T2(Lex)-T1-Lac-PTPA		150.2	145.6	110.5	33.1	69.5	25.5		N/A
20	2b	53	Sialylated	3152	3'Sia Octa-T2(Lex)-T2-T2-Lac-PTPA		260	229.9	334.8	195.6	562.8	347		N/A
21	2b	54	Sialylated	3153	3'Sia Deca-T2-T2(Lex)-T2-T2-Lac-PTPA		153.8	146.4	82.8	50.2	384.2	337		N/A
22	2b	55	Sialylated	3154	3'Sia Deca-T2-T2(Lex)-T2(Lex)-T2-Lac-PTPA		482.5	194.6	385	54	333.2	52.4		N/A
24	2a	43	Sialylated	3357	LSTb-AEAB		16973.8	1261	14364.5	3918.4	5720	1025.5		66.301
25	2a	44	Sialylated	3358	LSTc-AEAB		4148.5	747.1	5264.5	971.3	3426.8	753.3		N/A
26	2a	47	Sialylated	3361	6'Sia-Octa-eT2-AEAB		19375.8	1263	17960	2150.9	15850.5	1073.7		18.1943
27	2b	33	LacNAc-terminating	3132	Hexa-T1-T2-Lac-PTPA		16965.5	646.7	17963.5	2062.2	3795	447.5		77.6311
28	2b	61	LacNAc-terminating	3136	Hexa-T1-T2(Lex)-Lac-PTPA		21837.8	2644.5	20643.2	1815	1308.2	997		94.0095
29	2a	13	LacNAc-terminating	3326	LNnT-AEAB		14521.8	1492	21097.8	600.9	8178	2485.4		43.6847
30	2b	32	LacNAc-terminating	3131	Tetra-T2-Lac-PTPA		16945	2575.4	13118.5	3947.2	1857.5	390.5		89.0381
31	2b	34	LacNAc-terminating	3133	Hexa-T2-T1-Lac-PTPA		23692	4113.4	22408.5	2092	810.5	703.4		96.579
32	2b	39	LacNAc-terminating	3138	Hexa-T2-T1(Lea)-Lac-PTPA		15118	7090.2	21961.2	1831.8	6633.5	2245.9		56.1218
33	2b	35	LacNAc-terminating	3134	Hexa-T2-T2-Lac-PTPA		19936	8627	22048.5	3300.9	5450.8	1977.5		72.6585
34	2b	36	LacNAc-terminating	3135	Octa-T2-T2-T2-Lac -PTPA		21068.8	2120.5	15084.8	5292.1	3096.2	980.2		85.3043
35	2b	44	LacNAc-terminating	3143	Octa-T2-T2 (Lex)-T2-Lac-PTPA		17875.5	4446.3	14017.2	3627.3	1498	810.9		91.6198
36	2b	48	LacNAc-terminating	3147	Octa-T2-T2(Lex)-T2(Lex)-Lac-PTPA		20655.5	2383.5	14003.8	2958.8	2323	1101.4		88.7536
37	2b	45	LacNAc-terminating	3144	Octa-T2-T2-T2(Lex)-Lac-PTPA		12613	342.4	13764	621.3	1048.8	539.8		91.6848
38	2b	50	LacNAc-terminating	3149	Deca-T2-T2(Lex)-T2-T2-Lac-PTPA		17536.5	2494.1	15409.5	2729.6	6476.5	1420.3		63.0685
39	2b	51	LacNAc-terminating	3150	Deca-T2-T2(Lex)-T2(Lex)-T2-Lac-PTPA		21212.5	1754.1	19370	2191.9	1967.5	1035.1		90.7248
41	2b	21	Blood group A	3120	A Hexa T1-T2-Lac-PTPA		14561.2	1031.4	15932.8	364.7	2287.5	478.6		84.2904
43	2b	18	Blood group A	3117	A Tetra T2-Lac-PTPA		702.8	202.1	688	212.3	337.2	178.4		N/A
48	2b	22	Blood group B	3121	B Hexa T1-T2-Lac-PTPA		2184	1450.3	1189.2	511.9	2425	279.9		N/A
54	2b	20	Blood group H	3119	H Hexa T1-T2-Lac-PTPA		13944.5	8789.1	6807	1554.6	9412	1629.8		32.5039
56	2b	17	Blood group H	3116	H Tetra T2-Lac-PTPA		708.2	338.5	723.2	359	458.2	169.8		N/A
57	2b	23	Blood group H	3122	H Hexa T2-T1-Lac-PTPA		13949.8	2575.6	8757.2	1594.1	4591	391.6		67.0891
61	2b	26	Lewis b	3125	Hexa T1(Leb)-T2-Lac-PTPA		152.8	111.7	110	79.3	370.5	172.5		N/A
62	2b	27	Lewis b	3126	A Hexa T1(Leb)-T2-Lac-PTPA		1233.2	786	514.5	359.3	479.5	482.2		N/A
63	2b	28	Lewis b	3127	B Hexa T1(Leb)-T2-Lac-PTPA		1449	147.7	1274.8	530.9	1088.2	402.6		N/A
66	2b	30	Lewis y	3129	A Hexa T2(Ley)-T1-Lac-PTPA		1328.8	782.8	862.2	575.5	1097	836.4		N/A
67	2b	31	Lewis y	3130	B Hexa T2(Ley)-T1-Lac-PTPA		1910	649.2	1282.5	564.5	859	338.7		N/A
70	2b	41	Lewis a	3140	Hexa T1(Lea)-T2(Lex)-Lac-PTPA		2368.8	884.6	1496.8	353.5	1322.2	504.4		N/A
73	2b	42	Lewis x	3141	Hexa T2(Lex)-T1(Lea)-Lac-PTPA		2838.2	1722	3031.8	959	1775.2	697.8		N/A
74	2b	43	Lewis x	3142	Octa-T2(Lex)-T2-T2-Lac-PTPA		10227	1270.4	6725	1100.2	4570.5	2443		55.3095
75	2b	46	Lewis x	3145	Octa-T2(Lex)-T2(Lex)-T2-Lac-PTPA		805.2	260.8	890	537.2	688	290.6		N/A
77	2b	49	Lewis x	3148	Octa-T2(Lex)-T2(Lex)-T2(Lex)-Lac-PTPA		793.8	432	416.8	183.5	487.8	170.1		N/A
78	2a	48	Fucosylated-Branched	2751	HMO Tang HP1-AEAB		14964.2	2430.5	19812.2	2128.3	4734.8	660.3		68.3592
79	2a	51	Fucosylated-Branched	3259	T3FiLNO(b)-Gly		17335.8	1131.9	14941.2	1684.4	6303	424.8		63.6417
80	2a	57	Fucosylated-Branched	3262	DFLNH(a)-Gly		18628.8	2985.5	15773.2	1820.2	9248.5	659.9		50.3538
81	2a	55	Fucosylated-Branched	3261	MFLNH I-Gly		21919.5	2617.3	18971.2	1361.1	12416.2	1770.8		43.3555
82	2a	54	Fucosylated-Branched	3257	MFLNH I-AEAB		20864.8	1473.5	19444.8	5019.8	8353.5	3541.8		59.9637
83	2a	56	Fucosylated-Branched	3258	DFLNH(a)-AEAB		5592.8	920	6735.8	1141.4	3099.5	207		44.5805
88	2a	1	non-sulphated CS related	3338	CS(OS)-DP10-AEAB		6264.2	2726.1	7486.2	4010	333	554.2		94.6841
89	2a	2	non-sulphated CS related	3340	CS(OS)-DP12-AEAB		6287.5	2659.7	8250.5	3361.8	403.8	455		93.5777
90	2a	3	non-sulphated CS related	3342	CS(OS)-DP14-AEAB		9329	2767.2	7078.8	6216.4	986.2	1156.8		89.4287
FOOTNOTE:
Fixed F. nucleatum 23726 cultures were tested for binding to 69 glycan probes in microarray set 2b and 3. 10 mM free D-galactose, 10 mM free D-glucose or buffer only was used during binding assays as indicated
*Refers to position on microarray set
**Selected probes from Microarray set 2b and 3 are shown. The probe names include an abbreviated description of the glycan moiety followed by the chemical linker abbreviation:
Ser: Serine; Thr: Threonine; Gly: Glycine; AEAB: N-(aminoethyl)-2-aminobenzamide; PTPA: -O-(CH2)3-triazole-(PEG)4-NH2
***The probe structure is shown using the following monosacharide legend:
Galactose, Mannose, Glucose, N-Acetyl glucosamine, N-Acetyl galactosamine, Acetyl- Neuraminic acid, Glycolyl- Neuraminic acid, Fucose,

## Sheet: F. nucleatum Delta-Fap2 mutant
Source Data File 5: F. nucleatum 23726 Dgalkt and Dgalkt Dfap2 mutants binding to glycans on Microarray set 2a and 2b
							pH=7
Probe and microarray set Information							F. nucleatum 23726 Dgalkt	SYTO59-2019_CAS Set4_H16_5a E coli C600_Irreg:100.0 uM	F. nucleatum 23726 Dgalkt Dfap2	SYTO59-2019_CAS Set4_H16_5a E coli C600_Irreg:100.0 uM	F. nucleatum 23726	SYTO59-2019_CAS Set4_H16_5a E coli C600_Irreg:100.0 uM
Index	Set	Position*	Glycan category	Probe Id	Probe Name**	Probe Structure***	MFI	SD	MFI	SD	MFI	SD
1	2a	7	Mucin Core	2265	Core 1-Ser		3722.8	734.4	1703.5	817.4	12	13.6
2	2a	8	Mucin Core	2266	Core 1-Thr		3629	273.4	1696	767.7	50.2	45.2
3	2a	9	Mucin Core	2267	Core 2-Thr		1652.2	376.6	951	334.1	21.5	19.1
4	2a	10	Mucin Core	2276	SA1(2-3)-TF-Ser		254.8	214	55.2	16.1	5.5	5.7
5	2a	11	Mucin Core	2277	SA1(2-6)-TF-Ser		4754.2	1157.8	1656	449.3	17.8	17.1
6	2a	12	Mucin Core	2279	6-Su-3'SiaTF-Sp		68.5	27.1	33.8	40.3	16.5	8.4
13	2a	23	Sialylated	3210	Fetuin N-Glycan A2-AEAB		8760.8	4299.6	3920.8	1050.1	1741.8	278.6
14	2a	24	Sialylated	3211	Fetuin N-Glycan A3-SA3(a)-AEAB		4792.5	1552	1948	904	245.8	115.7
15	2a	25	Sialylated	3212	Fetuin N-Glycan A3-SA3(b)-AEAB		3607.5	1393.8	1636.5	332.3	856	302.7
16	2a	42	Sialylated	3356	LSTa-AEAB		824.8	624.8	-101	2619	287.2	144.2
17	2a	45	Sialylated	3359	LSTd-AEAB		38.5	23.3	615	773.3	29.8	18.4
19	2a	52	Sialylated	3151	3'Sia Hexa T2(Lex)-T1-Lac-PTPA		1425.2	517	36.5	7.1	55.8	65.8
20	2a	53	Sialylated	3152	3'Sia Octa-T2(Lex)-T2-T2-Lac-PTPA		1018.2	523.7	54.8	30.4	59.8	38.7
21	2a	54	Sialylated	3153	3'Sia Deca-T2-T2(Lex)-T2-T2-Lac-PTPA		398.5	117.9	109.8	87.2	60.5	53.7
22	2a	55	Sialylated	3154	3'Sia Deca-T2-T2(Lex)-T2(Lex)-T2-Lac-PTPA		682.2	246.7	196.8	229	103.5	23.1
24	2a	43	Sialylated	3357	LSTb-AEAB		890.8	95.3	1853.2	1014.8	169.2	66
25	2a	44	Sialylated	3358	LSTc-AEAB		1612.5	1769.3	71.2	61.3	24.5	21.2
26	2a	47	Sialylated	3361	6'Sia-Octa-eT2-AEAB		1434.5	991.5	949.8	925.1	344	144.3
27	2b	33	LacNAc-terminating	3132	Hexa-T1-T2-Lac-PTPA		31.5	21.5	254	503.6	3.2	3.9
28	2b	61	LacNAc-terminating	3136	Hexa-T1-T2(Lex)-Lac-PTPA		5949.5	2366.9	1879.8	1683.7	62.8	37
29	2a	13	LacNAc-terminating	3326	LNnT-AEAB		2215.5	1123.6	1394.2	304.6	123.5	46.4
30	2b	32	LacNAc-terminating	3131	Tetra-T2-Lac-PTPA		7944	1353.5	1231.5	677.6	50.8	35.6
31	2b	34	LacNAc-terminating	3133	Hexa-T2-T1-Lac-PTPA		11344	15090.4	2907	1635.6	61	51.8
32	2b	39	LacNAc-terminating	3138	Hexa-T2-T1(Lea)-Lac-PTPA		21058.5	9543.3	2837.5	1602.6	258.2	342.8
33	2b	35	LacNAc-terminating	3134	Hexa-T2-T2-Lac-PTPA		27639	14339.1	3261.5	1237.2	341.5	227.2
34	2b	36	LacNAc-terminating	3135	Octa-T2-T2-T2-Lac -PTPA		12457.5	8114.8	1394	963.4	109.8	44.5
35	2b	44	LacNAc-terminating	3143	Octa-T2-T2 (Lex)-T2-Lac-PTPA		14313	5349.9	1607	1025.2	276.8	282.1
36	2b	48	LacNAc-terminating	3147	Octa-T2-T2(Lex)-T2(Lex)-Lac-PTPA		9180.5	938.7	826.5	506.9	89.2	49.9
37	2b	45	LacNAc-terminating	3144	Octa-T2-T2-T2(Lex)-Lac-PTPA		3056.2	1596.4	971.8	719.2	25.8	9.2
38	2b	50	LacNAc-terminating	3149	Deca-T2-T2(Lex)-T2-T2-Lac-PTPA		7690	3849.7	1380	505.7	275.8	338.5
39	2b	51	LacNAc-terminating	3150	Deca-T2-T2(Lex)-T2(Lex)-T2-Lac-PTPA		9073.2	4499.4	1805.2	1066.1	41.8	35
41	2b	21	Blood group A	3120	A Hexa T1-T2-Lac-PTPA		1231.2	138.2	2069.5	1421	69.5	43.7
43	2b	18	Blood group A	3117	A Tetra T2-Lac-PTPA		343.2	281.7	44.5	34.3	57	23.4
48	2b	22	Blood group B	3121	B Hexa T1-T2-Lac-PTPA		289.5	82.5	44.5	21.6	39	30.8
54	2b	20	Blood group H	3119	H Hexa T1-T2-Lac-PTPA		15778.5	6891.7	2007.5	433.2	245.8	109.1
56	2b	17	Blood group H	3116	H Tetra T2-Lac-PTPA		257	125.1	123.8	66.8	53.5	7.4
57	2b	23	Blood group H	3122	H Hexa T2-T1-Lac-PTPA		8924.8	4119.3	3122.8	3780.5	229.2	224.5
61	2b	26	Lewis b	3125	Hexa T1(Leb)-T2-Lac-PTPA		176.5	115.8	65.2	55.5	29.8	7.1
62	2b	27	Lewis b	3126	A Hexa T1(Leb)-T2-Lac-PTPA		2481.5	1902	287	176.8	297.5	324.2
63	2b	28	Lewis b	3127	B Hexa T1(Leb)-T2-Lac-PTPA		7658.5	3544.1	366.2	508.2	176.8	216.8
66	2b	30	Lewis y	3129	A Hexa T2(Ley)-T1-Lac-PTPA		5424.2	8104.4	614.8	304.9	159.8	231.5
67	2b	31	Lewis y	3130	B Hexa T2(Ley)-T1-Lac-PTPA		2558.8	1555.4	243.2	299.6	446.8	425.4
70	2b	41	Lewis a	3140	Hexa T1(Lea)-T2(Lex)-Lac-PTPA		448.2	387.6	501.8	614.4	16	11.5
73	2b	42	Lewis x	3141	Hexa T2(Lex)-T1(Lea)-Lac-PTPA		693.8	400.7	522.5	199.2	49.2	14.7
74	2b	43	Lewis x	3142	Octa-T2(Lex)-T2-T2-Lac-PTPA		5600.5	5616.2	241.5	188.5	248.8	357.1
75	2b	46	Lewis x	3145	Octa-T2(Lex)-T2(Lex)-T2-Lac-PTPA		902	504.4	869	352.5	146.5	164.5
77	2b	49	Lewis x	3148	Octa-T2(Lex)-T2(Lex)-T2(Lex)-Lac-PTPA		3053.8	4171.8	284.8	395	39	35.8
78	2a	48	Fucosylated-Branched	2751	HMO Tang HP1-AEAB		1650.2	287.9	304.8	373.3	20.5	21.2
79	2a	51	Fucosylated-Branched	3259	T3FiLNO(b)-Gly		3429.8	997.7	738.8	704.8	46.2	41.3
80	2a	57	Fucosylated-Branched	3262	DFLNH(a)-Gly		5949.5	2623	1533	458.3	39.8	29.3
81	2a	55	Fucosylated-Branched	3261	MFLNH I-Gly		748	877.1	116.8	203.9	18	18.2
82	2a	54	Fucosylated-Branched	3257	MFLNH I-AEAB		1453.8	510.1	1133	251	302.5	101.8
83	2a	56	Fucosylated-Branched	3258	DFLNH(a)-AEAB		1212	690.4	225	171.5	62.2	64.2
88	2a	1	non-sulphated CS related	3338	CS(OS)-DP10-AEAB		7	12.7	443.5	819.9	1.2	0.5
89	2a	2	non-sulphated CS related	3340	CS(OS)-DP12-AEAB		2502.8	1127.9	624.2	59.1	11	5.2
90	2a	3	non-sulphated CS related	3342	CS(OS)-DP14-AEAB		3271.5	523.8	1155.5	279.9	43.5	20.4
FOOTNOTE:
Fixed F. nucleatum 23726 wt, Dgalkt and Dgalkt Dfap2 cultures were tested for binding to 69 glycan probes in Microarray set 2b and 3
*Refers to position on microarray set
**Selected probes from microarray set 2b and 3 are shown. The probe names include an abbreviated description of the glycan moiety followed by the chemical linker abbreviation:
Ser: Serine; Thr: Threonine; Gly: Glycine; AEAB: N-(aminoethyl)-2-aminobenzamide; PTPA: -O-(CH2)3-triazole-(PEG)4-NH2
***The probe structure is shown using the following monosacharide legend:
Galactose, Mannose, Glucose, N-Acetyl glucosamine, N-Acetyl galactosamine, Acetyl- Neuraminic acid, Glycolyl- Neuraminic acid, Fucose,
