# Supplementary material for: Identification and characterisation of vaginal bacteria-glycan interactions implicated in reproductive tract health and pregnancy outcomes
Source: Nat Commun. 2025 Jun 5;16:5207. doi: 10.1038/s41467-025-60404-1 (PMC12137855; doi:10.1038/s41467-025-60404-1)
Supplement: Supplementary file 9 — Source Data [file 41467_2025_60404_MOESM9_ESM.zip › Source Data File 6.xlsx]

## Sheet: Source Data File 6 Tajadura
Source Data File 6
This file contains several tables with data on bacterial binding to glycosaminoglycan (GAG) probes on Microarray set 4 at pH=4 and pH=7 and summarised in Figure 5 and Supplementary Figure 5
Abbreviations used:
	MFI	Mean fluorescent intensity background substrated of quadruplicates on microarrays
	SD	Standard deviation of MFI of quadruplicates on microarrays
	MAX	Highest MFI in range of glycans on the subarray
	RANK (% of MAX)	RANK was calculated as 100 x (MFI of bound glycan/Max MFI in range of glycans on the subarray)
	AVERAGE RANK	AVERAGE OF RANK of 2 or 4 tests on separate slides was calcualted
Datasets used:
Data on Figure 5 corresponds to tabs 2-7
TAB:	1	MFI and SD All Bacteria	Raw data with MFI and SD for all bacteria tested in duplicate or quadruplicate (L iners)
	2	GAG RANK 2 Lc	AVERAGE RANK calculation for duplicate experiments with 4 strains of L. crispatus
	3	GAG RANK 4 Li	AVERAGE RANK calculation for quadruplicate experiments with 2 strains of L. iners
	4	GAG RANK 2 Gv	AVERAGE RANK calculation for duplicate experiments with 6 strains of G. vaginalis
	5	GAG RANK 2 Sa	AVERAGE RANK calculation for duplicate experiments with 4 strains of S agalactiae
	6	GAG RANK 2 Ec	AVERAGE RANK calculation for duplicate experiments with 4 strains of E. coli*
	7	GAG RANK 2 Fn	AVERAGE RANK calculation for duplicate experiments with 1 strain of F. nucleatum
*	Only one set of experiments was used for analysis of E. coli C600 binding to GAG probes in this subarray.

## Sheet: 1-MFI and SD All Bacteria
Source Data File 6: Bacterial binding to glycosaminoglycan (GAG) probes on microarray set 4 at pH=4 and pH=7
				Bacterial strains used in Figure 5
				Experiment 1 (Exp1)																								Experiment 2 (Exp2)
				L. crispatus 40				L. crispatus 85				L. crispatus 803				L. crispatus 824				L. crispatus 1398				L. crispatus CTV-05				L. crispatus 40				L. crispatus 85				L. crispatus 803				L. crispatus 824				L. crispatus 1398				L. crispatus CTV-05
Probe Information				pH=4		pH=7		pH=4		pH=7		pH=4		pH=7		pH=4		pH=7		pH=4		pH=7		pH=4		pH=7		pH=4		pH=7		pH=4		pH=7		pH=4		pH=7		pH=4		pH=7		pH=4		pH=7		pH=4
Index	Position*	Probe Id	Probe Name**	MFI	SD	MFI	SD	MFI	SD	MFI	SD	MFI	SD	MFI	SD	MFI	SD	MFI	SD	MFI	SD	MFI	SD	MFI	SD	MFI	SD	MFI	SD	MFI	SD	MFI	SD	MFI	SD	MFI	SD	MFI	SD	MFI	SD	MFI	SD	MFI	SD	MFI	SD	MFI	SD
139	10	3185	HA-DP4-H-AEAB	58.8	118.2	26	50.7	35.2	72.5	143.5	205.9	139.8	192.7	-104	-104	584.8	740.3	383	490.1	358.2	321.9	82	142.8	643.2	421.7	683.8	1243.8	191.5	383	232.2	286.5	180.2	231.3	1256.2	204.6	3.2	1	417.8	824.8	8.8	13.7	3.8	12.8	171.8	208.3	1105.8	2081.6	137.8	260.5
140	11	3186	HA-DP8-H-AEAB	1.5	3	328	446	23.5	47	4.8	9.5	53.2	61.5	403.5	650	126.8	135.7	906.5	243.7	554.5	358.1	76	135.5	478.8	480.9	189	148.5	32.2	38.6	38.8	67.3	258.8	299	1157.2	1180.4	60	86	61.2	123.8	207	318.2	28.5	33.6	1101.5	459.2	66	118.7	48.5	37
141	12	3187	HA-DP12-H-AEAB	59.8	68.4	62.2	59.1	344.2	186.1	41.5	54.7	165	225.4	454.2	565.7	206.5	136.2	305.5	374.7	601.5	911.4	1596.8	1222.7	748.5	426.3	369	518.7	178.2	325.3	284.8	346.5	283	379.3	268.2	109.9	6	9.3	871.5	879.9	50.2	39.5	46.8	58.5	391.2	249.7	486	576.5	661.5	446.9
142	13	3188	HA-DP14-H-AEAB	129.2	149	5	11.3	27	36.8	3	6	13.8	23.6	4325.2	5051.7	328	306.4	208	350.5	569.8	57.4	42.5	50.9	583	623.1	96.8	144.3	113.5	213.3	16.8	20.1	624	504.5	383.5	429.7	56.5	70.9	799.8	826.6	236.2	286.6	23	12.3	1016.5	253.3	45	44.6	410.5	220.7
143	14	3189	HA-DP11-L-AEAB	37.8	26.5	961.5	1923	129.8	120	109	216.7	3	1.4	3402	3698.8	726.5	841.5	130	179.3	85	84.6	5	4.7	399	532	310	210.4	52.2	43.4	123.2	96.2	595	147.4	839.8	376.1	2.8	1	4878.5	3007.2	22.2	31.2	236.2	195.1	495	388.1	65.5	118.6	167	129.2
144	15	3190	HA-DP12-L-AEAB	53	66.4	514	724.2	150.2	102.9	2	2.2	157.5	137.9	1157.5	1433.3	114.8	73.1	80	107.9	338	337.2	450.5	496.6	303	224.2	148.8	137.3	71.8	61.7	211.8	242.4	1357.5	366.1	390.2	208.7	171	337.3	1089	1312.8	113.2	120.5	88.2	105.4	3044.2	4744	116.2	89.3	144	48.5
145	16	3191	HA-DP13-L-AEAB	118.2	102.6	141.8	214.4	140.8	129.4	219.8	369.2	390.8	377.4	45.5	92.4	108.5	161.7	385.5	442	1710.2	775.6	2055.2	1929.6	2176.2	500.7	433.5	91.2	94.2	134.2	126.5	93.4	122.5	162.8	449	371.3	605	613.8	3427.5	1679.5	104.8	124.5	0.8	1.7	833.8	688.1	510	697.7	671.5	262.6
146	17	3192	HA-DP14-L-AEAB	19.5	36.4	21.5	41	223	219.4	40.8	42.6	2.8	4.9	5562.8	7170.1	162.8	65.3	116.2	150.3	1835.2	326.6	240.5	178.6	620.8	383.3	90.8	20.8	115.5	124.5	51.8	36.9	1219.2	15.5	501.8	614.6	1608.8	1855.9	583	716.1	69.8	120.4	44.5	59.9	2675	217.6	1710.5	1964.9	140.5	138
111	18	3193	CSA-DP6-AEAB	3479.2	456	53	87.7	2706.5	951.5	30.5	60.4	1698.8	1127	32.8	50.2	506	391.6	134.5	142.7	3275.8	947.5	477.5	715.2	1878	641.1	209.8	162.1	3994	158.7	1	0.8	1871.5	908.8	207	192.3	1515	865.6	2461.5	2834.6	178.2	245	40.8	41.2	3362.5	651.9	250.5	447.7	2658.5	572.6
112	19	3194	CSA-DP10(3S)-AEAB	3009.5	353.4	391.8	595.8	1691.5	499.4	68.2	75.2	1870.2	505.6	1799.2	2187.1	1234.8	349.5	183	315.2	4065.5	932.3	1128.2	803.4	1935	796.3	199.8	335.5	3418	489.9	100.5	79.8	2860.5	1027	198.8	216.7	2113.8	479.2	3385.5	1721.9	2606.2	689.1	166.8	145.1	6076	3324.7	2587.8	1465.8	2820.2	766.4
113	20	3195	CSA-DP10(5S)-AEAB	3548.5	258.1	418.8	455.2	3191.8	796.6	37.8	75.5	4437	1432	1075.5	2147.7	2331.5	360.5	168.5	200.8	7870	1358.1	8.2	12.8	3058	1557.9	396.2	237.2	2921.5	239.1	158.8	202.5	1105	477.5	304.5	282.3	4437	948	740.5	1129.4	3166	1159.5	2.2	5.2	7278.8	1218.1	2829	341.9	3478.5	1375.4
114	21	3197	CSA-DP14-AEAB	3586	1674.6	112.2	153.5	2775.2	1137.3	120.2	141.3	2585.2	1514.7	6449.8	5747.8	1913.8	968	524.2	523.8	3745.2	1498.6	2668.8	1116.6	2193	1177.9	388.8	310.8	5422	608.4	42.2	33.2	2118.2	1926.7	274	123.8	3238.8	2494.2	3106.8	3734.5	1835.8	371	85.2	58.3	6864.8	2545.4	6577.8	1782.1	2377	2276.9
115	22	3198	CSB-DP6(2S)-AEAB	2639	551.5	194	239	1993	951.1	426.8	306.6	1573	1500.3	277	544	1019	514.9	24.5	41.7	3036.2	210.3	61.5	102	1763.2	660.4	155	89.9	3671.2	252.2	216	209.2	3667	272.6	329.2	187.4	1304	832.8	2973	1142	800	253.8	12.2	24.8	3356.8	2095.7	2707.8	488.5	2332.2	833.5
116	23	3199	CSB-DP6(3S)-AEAB	3107.2	629.7	4.8	9.5	1960.8	389.5	227.2	167.4	1964.8	1085	2463.5	4546.5	1395.2	406.7	194	228.9	4340.5	225.7	1809.2	449.7	2518.8	150.8	245.8	227.4	3344.5	870.9	303.5	409.7	4446.5	1536.7	281.8	313.3	2278	1592.6	4830.2	659.1	2093.8	920.6	60	43.9	4309.5	917.4	3360	605.3	3506.2	613.8
117	24	3200	CSB-DP10(4S)-AEAB	3259.5	621.7	361.5	499.5	2087.5	826.7	13.2	25.8	3715.5	1223.2	448.8	611.4	2031.2	451.7	127.2	260.5	6566.2	1058.4	126.2	103.6	2814.5	695	208.8	62.7	3131.8	847.6	110	125.7	1382.2	546.5	589.8	669	2890	230.2	471.8	828.2	3425	865.2	0.5	1.3	5737.8	996.7	3551	504.9	3014.2	1029.4
118	25	3201	CSB-DP10(5S)-AEAB	2530.5	1099.8	97.5	153.5	1900.5	842.3	147.5	94	4228.8	581.1	8697.2	8070.8	1843	321.1	355.2	187.3	4231.2	1058.4	1524.2	290.9	2290.5	554.5	498	298.9	4468.8	1279.9	169.2	227	1537.5	1600	1356	958.6	4299.8	792.9	8173.5	1957.8	2025.5	522.4	205.8	297	6114.5	1782.4	8011.2	692.7	1919.2	2538.4
119	26	3202	CSB-DP14-AEAB	4817	1772.1	32.8	31.3	2401	1545	726.8	412	4222.2	2309.5	13158.5	1736.9	1945.8	385.7	63	51.8	9265.8	1085.9	1573.8	364.3	933.8	448.6	529.2	196	5103.5	544.6	191.2	69	1952	162.6	391	292.9	4697.5	2353.6	8921.2	3569.8	3694.2	553.3	119.8	152.6	9993.5	2666.6	4487.2	609.7	1182	319.6
120	27	3203	CSC-DP6-AEAB	2673	397.1	65.8	82.6	2064	228.4	489	397.6	1644.8	809.6	2520.5	2128.5	3011	2160.8	2	5.6	4898.8	339.4	687.8	187.7	1784.8	843.6	369.2	214.5	3584.5	1013.3	762.5	612.6	4355.2	1891.3	141.8	74.2	2323	1882.9	2097	1459.4	2910.2	1526.2	10.2	4.6	4372	660.5	3770	457.8	3216	1731.9
121	28	3204	CSC-DP10-AEAB	3091.8	1361.5	52.5	44.7	2715.8	1109.7	41	67	4315	1685.1	4377.8	1054.3	3123.5	791.5	208.2	338.1	8054.8	730.6	596.2	244.9	3724.8	2124.1	192	181.2	2655.5	1823.3	151.8	159.3	2060.8	741.4	518.2	524.5	4456.5	1662.8	3496.5	3272.9	2884.2	436.6	312.5	615	8506.2	766.9	3586.8	442.5	1314.5	306.5
122	29	3205	CSC-DP14-AEAB	2620.5	667.5	23	38.9	1352.5	343.6	942.2	255.6	2515.8	1539.9	2705.8	3291.4	2143.2	347	324.5	294.5	4867.5	1987.5	971.5	178.8	1774.8	1754	629.8	516.8	4473.2	1664.1	189.5	254.8	1329.8	1197.8	1356.8	1089.2	4402.8	3194.3	3915	2750.4	2728.2	778.1	228.5	295.6	7840.5	2843	8133.8	3086.9	1345.5	141.1
123	30	3224	Hep-DP6-AEAB	3838.2	523.9	24	29.1	2379.5	986.2	680	489.3	1847	615.2	8679	1708.4	1153.8	258	28.8	48.2	4082.2	319.2	1380.8	445.2	1949.2	761.7	336	153.7	4712.5	390.6	48.2	41	1345.5	803.4	243.8	246.7	1549	83.7	8762.8	3204.1	1825.8	712.8	11.5	6.4	4751.8	2439.5	6290	547.3	1338.8	276.6
124	31	3225	Hep-DP10-AEAB	2395.2	286.6	84	47.9	4021	477.9	3378.2	1399.5	4625.8	2403.3	10899.5	798.4	3132.8	899.2	142.2	90.6	10467.2	660.1	6184	514	4590.2	4267.7	3526.8	854.2	3310.5	1361.2	487.5	423.3	4225.5	2601.2	6305	1179.4	10013.8	1240.1	9850.2	3318.8	5858.2	1794.5	62.2	78.8	11257.2	805.1	6200.5	881.2	7241.5	2243.3
125	32	3206	Heparin-DP14-AEAB	3036	2764.1	336.5	266.8	4778.5	861.2	3144.2	928.8	7189	3359.8	10970	848.9	4752.8	669.4	266.2	135.3	11586	835.1	8145	1638	8866.8	2132.6	3365.5	841.1	5051.2	2535.4	318	169.3	2545	1094.2	4689.2	184	15245.8	2688.4	14540.5	6909.2	4542.2	433.5	73.2	56.9	14233.5	438.6	7617.2	1146.5	11991.8	2335.6
126	33	3226	KS-DP4(OS)-AEAB	50	59.6	14.8	17.4	297.2	116.2	123.5	149	3.2	1.7	2374.2	2339.3	6	6.2	61.5	121.3	198	149.6	157.8	275.3	928.5	245.6	93	83.3	126.8	65.5	33.8	46.9	1311.5	465.9	501.8	557	83.8	160.2	443.2	646.3	38	62	180.2	213.8	579.2	811.3	415.8	647.4	304.8	275.3
129	34	3227	KS-DP4(4S)-AEAB	2580.5	599.7	260	341.8	1734	778.9	313.2	336.1	268.2	319.2	69.8	119.3	175.5	147.5	76.2	132	3420.8	864.9	393.5	254.6	1745	359	240.8	283.8	3096.8	154.2	9.2	17.9	3789.8	536.6	130.2	124	1416	1472.1	1988.5	1319.6	126.5	143.6	38.8	77.5	3018.5	1256.4	186.2	188.4	2751.8	589.8
127	35	3228	KS-DP6(OS)-AEAB	37	44	58.5	114.4	87	38.9	38.8	22.9	152.2	238.7	69.8	139.5	90.8	122.6	0	3.7	45.8	17.9	23	48	1179.5	401.5	41.8	57.2	33.5	33.5	100.8	176.6	1382.8	179.6	158.2	185.8	11.2	21.2	65.8	29.2	212.8	407.5	4.2	21.3	215.2	385.7	35.2	30.9	171.2	47
130	36	3229	KS-DP6(1S-a)-AEAB	6389.8	1529	545	492.8	2787.5	566.5	1703.2	1688.2	171.8	145.5	13778.5	4697.2	5321.8	970.7	3500.8	663.1	4791.8	910.8	6920.2	1264.5	2144.8	667.6	323.8	186.1	8259.5	426.4	1787	1104	1434.5	220.1	2644.5	2149.9	2750.2	1182.5	8077	3134.9	4151.8	2596.1	4501	2754.3	4280.5	1089.2	5055.2	697.6	1193.5	313.4
131	37	3230	KS-DP6(1S-b)-AEAB	7679.8	1230.7	883.2	694.4	5317	657.8	6013.5	1900	2090.5	1005.6	27410.5	4130.1	6411.5	2059.4	3575.2	4051.1	3791.2	662.1	7258.5	1469.3	1430.8	318.3	2049.8	377	9110.5	2077.1	3431.5	1470.1	7324.8	2434.2	6680	1887.1	2831	1690.7	7234.8	5241	5370.8	2317	1362	1576.2	3547.2	577.9	9730.5	5356.6	1409	635.4
132	38	3231	KS-DP6(1S-c)-AEAB	4036.5	433.5	114.8	74.8	3246.5	936.5	2180.8	529.1	1934.8	1009.7	12239.8	6865.8	4951.8	2545.5	24.5	49.7	2219	563.5	242	82.8	1054.5	289.3	165.8	143.3	4570.2	124.3	806.5	756.3	4176	774	683.2	627.9	73.2	136.5	12825.8	13969	3899.5	270.5	12	17.9	2928.2	944.6	276	135.8	1078	260.5
133	39	3232	KS-DP6(2S-a)-AEAB	4407.2	1763.4	95.2	181.9	1644	141.2	2986.2	1567.9	229	146.7	15258	2002.6	5030.2	526.6	3970.2	1233.6	2480	295.7	5264.8	730.8	1793.2	132.3	1827.8	502.4	7122	569.6	936	599.7	3710	1356.7	2740.8	700.8	226.8	370.7	7946.5	3579.2	5697.2	1621.5	280	550.7	2478	370.7	2853.2	551.4	1295	285.7
134	40	3233	KS-DP6(2S-b)-AEAB	6799.8	2334.3	5723	1671.8	4001	1062.9	3866.2	2493.2	7749.5	712.6	6296.5	2821.6	6290.8	1354.7	2059.2	608	8087.2	2370.6	4139.2	665.3	2194.8	601.8	1729	863.1	6863.5	1884.6	5244.5	3572.5	2971.2	1190.4	4025.5	626.2	7021.8	1691	8692	1942.1	5248.2	650	2861.5	1596.5	5456	520.2	4100.2	1135.5	2440.5	326
135	41	3234	KS-DP6(2S-c)-AEAB	5525	1748.3	175.5	218	4651	1066.1	5653.2	3216.7	2282.5	1107.8	12385.5	11651.4	5606	1241.5	1962.8	1967.5	4095.8	671	5014.5	1687.2	1367.2	301	224.5	157.2	8121	1158.7	6664	2253.7	6653.2	843.5	4340.8	1421.2	1599.2	1135.9	13303.5	7471	5522.8	1685.8	1321.2	877.7	2308.5	409.9	5378.8	1339	1603.8	546.3
128	43	3236	KS-DP8(OS)-AEAB	1957.8	459.6	104	107.7	1043	291	361.8	590.5	50.8	72.8	0	0.8	321.5	286	20	33.8	2183.8	524.7	105.2	113.9	1174.2	327.5	51	76.4	2344	341	167.2	149.6	1841.5	360.9	184.8	273.1	26.5	20.4	647	1199.5	0	3.4	0	4	195.8	303.8	42.5	21.9	1066.5	327
136	45	3238	KSII-DP10(LS)-AEAB	10911	1154.5	18847	1388.3	13028.8	953.3	22502.8	3053.5	4362.2	2304.8	7665	13313.2	13050	2891.4	4053.5	878.8	7519.5	1442	10411	948.6	2148	580.5	1511.5	502.2	13100.8	2609	19288.8	4785.8	14439.8	1666.8	10448.8	9365.6	6173	1991.5	19245.2	2408.3	11754.5	5845.9	12838.2	3653.7	8376.8	851.3	11833.8	1953	2516.2	815.1
137	47	3240	KSII-DP14(LS)-AEAB	3550.2	701.2	262.8	304.3	1751.2	520.2	344.5	199.4	1300.8	277.8	84.2	100.3	1307.8	203.6	7	8.8	3316.5	900.1	560.5	452.9	1494.2	334	132.8	145.3	2188.8	823.3	253.5	337.4	2806.2	387.3	361.8	261.2	2496	634.6	4156.2	1266.8	1845	373.1	43.2	75.3	4392	213.8	322.5	159.8	1857.8	134.1
138	48	3241	KSII-DP14(HS)-AEAB	2703.8	1237.3	269.5	154.9	2099.8	267.4	234	187.9	2176.8	450.1	193.8	131.6	2090	683.6	54.5	81.5	5346.5	1163.6	740.2	325.7	2270.5	135.4	150	78.7	2322.8	824.3	120.5	176.3	2348.8	511.1	391.8	347.3	2111.5	522.8	3971.2	826	3805.8	748.5	22.8	37	4905.8	436.4	274	137.2	2070	746.9
FOOTNOTE:
*Refers to position on microarray set
**The probe names include an abbreviated description of the glycan moiety followed by the chemical linker abbreviation:
AEAB: N-(aminoethyl)-2-aminobenzamide
[truncated: 154 more columns]

## Sheet: 2-GAG RANK 2 Lc
				L. crispatus 40					L. crispatus 85					L. crispatus 803					L. crispatus 824					L. crispatus 1398					L. crispatus 40*					L. crispatus 85					L. crispatus 803					L. crispatus 824					L. crispatus 1398
Probe Information				pH4		pH7			pH4		pH7			pH4		pH7			pH4		pH7			pH4		pH7			pH4		pH7			pH4		pH7			pH4		pH7			pH4		pH7			pH4
Index	Position	Probe Id	Probe Name	Exp1	Exp2	Exp1	Exp2		Exp1	Exp2	Exp1	Exp2		Exp1	Exp2	Exp1	Exp2		Exp1	Exp2	Exp1	Exp2		Exp1	Exp2	Exp1	Exp2		Exp1 RANK	Exp2 RANK	Exp1* RANK	Exp2 RANK		Exp1 RANK	Exp2 RANK	Exp1 RANK	Exp2 RANK		Exp1 RANK	Exp2 RANK	Exp1 RANK	Exp2 RANK		Exp1 RANK	Exp2 RANK	Exp1 RANK	Exp2 RANK		Exp1 RANK
139	10	3185	HA-DP4-H-AEAB	58.8	191.5	26	232.2		35.2	180.2	143.5	1256.2		139.8	3.2	-104	417.8		584.8	8.8	383	3.8		358.2	171.8	82	1105.8		0.538906	1.46172	0.238292	1.20379		0.270167	1.24792	0.637693	12.0222		1.80387	0.0209891	-0.37941	2.17095		4.48123	0.0748618	9.44746	0.0295996		3.09166
140	11	3186	HA-DP8-H-AEAB	1.5	32.2	328	38.8		23.5	258.8	4.8	1157.2		53.2	60	403.5	61.2		126.8	207	906.5	28.5		554.5	1101.5	76	66		0.0137476	0.245783	3.00614	0.201151		0.180367	1.79224	0.0213305	11.0747		0.686452	0.393546	1.47204	0.318005		0.971648	1.76095	22.3606	0.221997		4.78595
141	12	3187	HA-DP12-H-AEAB	59.8	178.2	62.2	284.8		344.2	283	41.5	268.2		165	6	454.2	871.5		206.5	50.2	305.5	46.8		601.5	391.2	1596.8	486		0.548071	1.3602	0.570067	1.47649		2.6418	1.95983	0.18442	2.56675		2.12903	0.0393546	1.657	4.52845		1.58238	0.427052	7.53577	0.364543		5.19161
142	13	3188	HA-DP14-H-AEAB	129.2	113.5	5	16.8		27	624	3	383.5		13.8	56.5	4325.2	799.8		328	236.2	208	23		569.8	1016.5	42.5	45		1.18413	0.866346	0.0458253	0.0870963		0.20723	4.32133	0.0133316	3.67021		0.178065	0.370589	15.7791	4.15588		2.51341	2.00936	5.13074	0.179156		4.918
143	14	3189	HA-DP11-L-AEAB	37.8	52.2	961.5	123.2		129.8	595	109	839.8		3	2.8	3402	4878.5		726.5	22.2	130	236.2		85	495	5	65.5		0.346439	0.398443	8.81221	0.638706		0.996239	4.1205	0.48438	8.03713		0.0387097	0.0183655	12.4111	25.3494		5.56705	0.188856	3.20671	1.83985		0.733644
144	15	3190	HA-DP12-L-AEAB	53	71.8	514	211.8		150.2	1357.5	2	390.2		157.5	171	1157.5	1089		114.8	113.2	80	88.2		338	3044.2	450.5	116.2		0.485748	0.54805	4.71084	1.09804		1.15281	9.40097	0.0088877	3.73433		2.03226	1.12161	4.22276	5.65861		0.879693	0.962994	1.97336	0.687023		2.91731
145	16	3191	HA-DP13-L-AEAB	118.2	94.2	141.8	126.5		140.8	122.5	219.8	449		390.8	605	45.5	3427.5		108.5	104.8	385.5	0.8		1710.2	833.8	2055.2	510		1.08331	0.719029	1.29961	0.655814		1.08067	0.848338	0.976759	4.29706		5.04258	3.96825	0.165992	17.8098		0.831418	0.891536	9.50913	0.0062315		14.7609
146	17	3192	HA-DP14-L-AEAB	19.5	115.5	21.5	51.8		223	1219.2	40.8	501.8		2.8	1608.8	5562.8	583		162.8	69.8	116.2	44.5		1835.2	2675	240.5	1710.5		0.178719	0.881612	0.197049	0.268547		1.71157	8.44321	0.181309	4.80237		0.036129	10.5523	20.294	3.02936		1.24751	0.59379	2.8663	0.346627		15.8398
111	18	3193	CSA-DP6-AEAB	3479.2	3994	53	1		2706.5	1871.5	30.5	207		1698.8	1515	32.8	2461.5		506	178.2	134.5	40.8		3275.8	3362.5	477.5	250.5		31.8871	30.4862	0.485748	0.0051843		20.7729	12.9605	0.135537	1.98105		21.92	9.93703	0.11966	12.7903		3.87739	1.51595	3.31771	0.317807		28.2738
112	19	3194	CSA-DP10(3S)-AEAB	3009.5	3418	391.8	100.5		1691.5	2860.5	68.2	198.8		1870.2	2113.8	1799.2	3385.5		1234.8	2606.2	183	166.8		4065.5	6076	1128.2	2587.8		27.5823	26.0896	3.59087	0.521022		12.9826	19.8096	0.303071	1.90257		24.1316	13.8646	6.56379	17.5916		9.46207	22.171	4.51406	1.29927		35.0898
113	20	3195	CSA-DP10(5S)-AEAB	3548.5	2921.5	418.8	158.8		3191.8	1105	37.8	304.5		4437	4437	1075.5	740.5		2331.5	3166	168.5	2.2		7870	7278.8	8.2	2829		32.5222	22.2998	3.83833	0.823267		24.4977	7.65235	0.167978	2.91415		57.2516	29.1027	3.92361	3.84775		17.8659	26.9332	4.15639	0.0171366		67.9268
114	21	3197	CSA-DP14-AEAB	3586	5422	112.2	42.2		2775.2	2118.2	120.2	274		2585.2	3238.8	6449.8	3106.8		1913.8	1835.8	524.2	85.2		3745.2	6864.8	2668.8	6577.8		32.8659	41.3862	1.02832	0.218778		21.3002	14.669	0.534151	2.62226		33.3574	21.2436	23.53	16.1434		14.6651	15.6172	12.9304	0.663655		32.3252
115	22	3198	CSB-DP6(2S)-AEAB	2639	3671.2	194	216		1993	3667	426.8	329.2		1573	1304	277	2973		1019	800	24.5	12.2		3036.2	3356.8	61.5	2707.8		24.1866	28.0223	1.77802	1.11981		15.2966	25.3947	1.89664	3.15054		20.2968	8.55306	1.01054	15.4482		7.80843	6.80561	0.604341	0.0950304		26.2058
116	23	3199	CSB-DP6(3S)-AEAB	3107.2	3344.5	4.8	303.5		1960.8	4446.5	227.2	281.8		1964.8	2278	2463.5	4830.2		1395.2	2093.8	194	60		4340.5	4309.5	1809.2	3360		28.4777	25.5286	0.0439923	1.57344		15.0495	30.7929	1.00964	2.69691		25.3523	14.9416	8.98727	25.0985		10.6912	17.812	4.7854	0.467363		37.4633
117	24	3200	CSB-DP10(4S)-AEAB	3259.5	3131.8	361.5	110		2087.5	1382.2	13.2	589.8		3715.5	2890	448.8	471.8		2031.2	3425	127.2	0.5		6566.2	5737.8	126.2	3551		29.8735	23.905	3.31317	0.570273		16.022	9.57202	0.0586588	5.64456		47.9419	18.9558	1.6373	2.45155		15.5648	29.1365	3.13764	0.00389469		56.6736
118	25	3201	CSB-DP10(5S)-AEAB	2530.5	4468.8	97.5	169.2		1900.5	1537.5	147.5	1356		4228.8	4299.8	8697.2	8173.5		1843	2025.5	355.2	205.8		4231.2	6114.5	1524.2	8011.2		23.1922	34.1104	0.893594	0.877184		14.5867	10.6475	0.655468	12.9773		54.5652	28.2028	31.7289	42.4708		14.1226	17.231	8.76172	1.60305		36.5199
119	26	3202	CSB-DP14-AEAB	4817	5103.5	32.8	191.2		2401	1952	726.8	391		4222.2	4697.5	13158.5	8921.2		1945.8	3694.2	63	119.8		9265.8	9993.5	1573.8	4487.2		44.1481	38.955	0.300614	0.991239		18.4281	13.518	3.22979	3.74198		54.48	30.8114	48.0045	46.3559		14.9103	31.4266	1.55402	0.933167		79.9741
120	27	3203	CSC-DP6-AEAB	2673	3584.5	65.8	762.5		2064	4355.2	489	141.8		1644.8	2323	2520.5	2097		3011	2910.2	2	10.2		4898.8	4372	687.8	3770		24.4982	27.3605	0.603061	3.95303		15.8416	30.1607	2.17304	1.35707		21.2232	15.2368	9.19521	10.8963		23.0728	24.7571	0.049334	0.0794516		42.2821
121	28	3204	CSC-DP10-AEAB	3091.8	2655.5	52.5	151.8		2715.8	2060.8	41	518.2		4315	4456.5	4377.8	3496.5		3123.5	2884.2	208.2	312.5		8054.8	8506.2	596.2	3586.8		28.3365	20.2694	0.481166	0.786977		20.8443	14.2715	0.182198	4.95933		55.6774	29.2306	15.971	18.1684		23.9349	24.5359	5.13567	2.43418		69.5218
122	29	3205	CSC-DP14-AEAB	2620.5	4473.2	23	189.5		1352.5	1329.8	942.2	1356.8		2515.8	4402.8	2705.8	3915		2143.2	2728.2	324.5	228.5		4867.5	7840.5	971.5	8133.8		24.017	34.144	0.210796	0.982425		10.3807	9.20914	4.187	12.985		32.4619	28.8784	9.87122	20.3429		16.423	23.2088	8.00444	1.77987		42.0119
123	30	3224	Hep-DP6-AEAB	3838.2	4712.5	24	48.2		2379.5	1345.5	680	243.8		1847	1549	8679	8762.8		1153.8	1825.8	28.8	11.5		4082.2	4751.8	1380.8	6290		35.1773	35.9705	0.219962	0.249883		18.2631	9.31787	3.02182	2.33324		23.8323	10.16	31.6625	45.5329		8.84138	15.5321	0.710409	0.0895778		35.2339
124	31	3225	Hep-DP10-AEAB	2395.2	3310.5	84	487.5		4021	4225.5	3378.2	6305		4625.8	10013.8	10899.5	9850.2		3132.8	5858.2	142.2	62.2		10467.2	11257.2	6184	6200.5		21.9522	25.2691	0.769865	2.52735		30.8619	29.2625	15.0122	60.3407		59.6877	65.6815	39.7632	51.1832		24.0061	49.8358	3.50765	0.484499		90.3435
125	32	3206	Heparin-DP14-AEAB	3036	5051.2	336.5	318		4778.5	2545	3144.2	4689.2		7189	15245.8	10970	14540.5		4752.8	4542.2	266.2	73.2		11586	14233.5	8145	7617.2		27.8251	38.5558	3.08404	1.64861		36.6759	17.6247	13.9724	44.877		92.7613	99.9987	40.0204	75.5547		36.4199	38.6406	6.56635	0.570182		100
126	33	3226	KS-DP4(OS)-AEAB	50	126.8	14.8	33.8		297.2	1311.5	123.5	501.8		3.2	83.8	2374.2	443.2		6	38	61.5	180.2		198	579.2	157.8	415.8		0.458253	0.967865	0.135643	0.175229		2.28107	9.08241	0.548816	4.80237		0.0412903	0.549652	8.66149	2.30294		0.045977	0.323267	1.51702	1.40365		1.70896
127	35	3228	KS-DP6(OS)-AEAB	37	33.5	58.5	100.8		87	1382.8	38.8	158.2		152.2	11.2	69.8	65.8		90.8	212.8	0	4.2		45.8	215.2	23	35.2		0.339107	0.255706	0.536156	0.522578		0.667741	9.57618	0.172421	1.51402		1.96387	0.0734619	0.254642	0.341907		0.695785	1.81029	0	0.0327154		0.395305
128	43	3236	KS-DP8(OS)-AEAB	1957.8	2344	103.596	167.2		1043	1841.5	361.8	184.8		50.8	26.5	0	647		321.5	0	20	0		2183.8	195.8	105.2	42.5		17.9434	17.8918	0.949464	0.866815		8.00522	12.7528	1.60779	1.76859		0.655484	0.173816	0	3.36191		2.4636	0	0.49334	0		18.8486
129	34	3227	KS-DP4(4S)-AEAB	2580.5	3096.8	260	9.2		1734	3789.8	313.2	130.2		268.2	1416	69.8	1988.5		175.5	126.5	76.2	38.8		3420.8	3018.5	393.5	186.2		23.6504	23.6379	2.38292	0.0476956		13.3088	26.2452	1.39181	1.24605		3.46065	9.28768	0.254642	10.3326		1.34483	1.07614	1.87963	0.302228		29.5253
130	36	3229	KS-DP6(1S-a)-AEAB	6389.8	8259.5	120.908	1787		2787.5	1434.5	1703.2	2644.5		171.8	2750.2	13778.5	8077		5321.8	4151.8	3500.8	4501		4791.8	4280.5	6920.2	5055.2		58.5629	63.0448	1.10813	9.26435		21.3946	9.93421	7.56877	25.3086		2.21677	18.0388	50.2663	41.9693		40.7801	35.3194	86.3542	35.06		41.3585
131	37	3230	KS-DP6(1S-b)-AEAB	7679.8	9110.5	118.023	3431.5		5317	7324.8	6013.5	6680		2090.5	2831	27410.5	7234.8		6411.5	5370.8	3575.2	1362		3791.2	3547.2	7258.5	9730.5		70.3858	69.5405	1.08169	17.7899		40.809	50.7258	26.7231	63.9296		26.9742	18.5688	99.9982	37.5931		49.1303	45.6895	88.1894	10.6091		32.7223
132	38	3231	KS-DP6(1S-c)-AEAB	4036.5	4570.2	115.138	806.5		3246.5	4176	2180.8	683.2		1934.8	73.2	12239.8	12825.8		4951.8	3899.5	24.5	12		2219	2928.2	242	276		36.9948	34.8844	1.05524	4.18114		24.9175	28.9197	9.69115	6.53842		24.9652	0.480126	44.6529	66.6448		37.9448	33.1731	0.604341	0.0934725		19.1524
133	39	3232	KS-DP6(2S-a)-AEAB	4407.2	7122	112.252	936		1644	3710	2986.2	2740.8		229	226.8	15258	7946.5		5030.2	5697.2	3970.2	280		2480	2478	5264.8	2853.2		40.3923	54.3623	1.0288	4.85251		12.618	25.6925	13.2702	26.2303		2.95484	1.4876	55.6638	41.2912		38.5456	48.4662	97.9329	2.18103		21.4051
134	40	3233	KS-DP6(2S-b)-AEAB	6799.8	6863.5	109.367	5244.5		4001	2971.2	3866.2	4025.5		7749.5	7021.8	6296.5	8692		6290.8	5248.2	2059.2	2861.5		8087.2	5456	4139.2	4100.2		62.3206	52.3891	1.00235	27.1891		30.7084	20.5762	17.1808	38.5252		99.9935	46.0567	22.9707	45.165		48.2054	44.6465	50.7943	22.2893		69.8015
135	41	3234	KS-DP6(2S-c)-AEAB	5525	8121	106.481	6664		4651	6653.2	5653.2	4340.8		2282.5	1599.2	12385.5	13303.5		5606	5522.8	1962.8	1321.2		4095.8	2308.5	5014.5	5378.8		50.637	61.9876	0.975909	34.5482		35.6973	46.0748	25.122	41.5427		29.4516	10.4893	45.1844	69.127		42.9579	46.9826	48.4164	10.2913		35.3513
136	45	3238	KSII-DP10(LS)-AEAB	10911	13100.8	97.8251	19288.8		13028.8	14439.8	22502.8	10448.8		4362.2	6173	7665	19245.2		13050	11754.5	4053.5	12838.2		7519.5	8376.8	10411	11833.8		100	99.9985	0.896574	99.999		99.9985	99.9986	99.9991	99.9981		56.2865	40.4893	27.9632	100.001		100	99.9957	99.9877	100.002		64.9016
137	47	3240	KSII-DP14(LS)-AEAB	3550.2	2188.8	94.9397	253.5		1751.2	2806.2	344.5	361.8		1300.8	2496	84.2	4156.2		1307.8	1845	7	43.2		3316.5	4392	560.5	322.5		32.5378	16.7071	0.870128	1.31422		13.4408	19.4335	1.53091	3.46253		16.7845	16.3715	0.307176	21.5963		10.0215	15.6954	0.172669	0.336501		28.6251
138	48	3241	KSII-DP14(HS)-AEAB	2703.8	2322.8	92.0543	120.5		2099.8	2348.8	234	391.8		2176.8	2111.5	193.8	3971.2		2090	3805.8	54.5	22.8		5346.5	4905.8	740.2	274		24.7805	17.7299	0.843683	0.624708		16.1164	16.2659	1.03986	3.74964		28.0877	13.8495	0.707015	20.635		16.0153	32.376	1.34435	0.177598		46.1462
			MAX:	10911	13100.8	961.5	19288.8	0	13028.8	14439.8	22502.8	10448.8		7749.5	15245.8	27410.5	19245.2	0	13050	11754.5	4053.5	12838.2	0	11586	14233.5	10411	11833.8		10911	13100.8	961.5	19288.8	0	13028.8	14439.8	22502.8	10448.8		7749.5	15245.8	19289	15119.8	0	13050	11754.5	4053.5	12838.2	0	11586
			*	Due to the low or absence of binding signal of L.crispatus to GAG in this experiemnt, we RANKed using MAX with respect to the higest value within both Exp 1 in any condition.
			**	For experiments performed with L. crispatus strains 40, 85 and 824 a different colour palette has been applied for heatmap.
[truncated: 23 more columns]

## Sheet: 3-GAG RANK 4 Li 
						L. iners 13335					L. iners 13335					L. iners 13336					L. iners 13336					L. iners 13335					L. iners 13335					L. iners 13336					L. iners 13336					L. iners 13335		L. iners 13336
	Subarray Information			Probe Information		pH4		pH7			pH4		pH7			pH4		pH7			pH4		pH7			pH4		pH7			pH4		pH7			pH4		pH7			pH4		pH7			AV. RANK 4		AV. RANK 4
Index	Subarray number	Subarray	Position	Probe Id	Probe Name	Exp1	Exp2	Exp1	Exp2		Exp3	Exp4	Exp3	Exp4		Exp1	Exp2	Exp1	Exp2		Exp3	Exp4	Exp3	Exp4		Exp1 RANK	Exp2 RANK	Exp1 RANK	Exp2 RANK		Exp3 RANK	Exp4 RANK	Exp3 RANK	Exp4 RANK		Exp1 RANK	Exp2 RANK	Exp1 RANK	Exp2 RANK		Exp3 RANK	Exp4 RANK	Exp3 RANK	Exp4 RANK		pH4	pH7	pH4	pH7
139	5	2022 AS1	10	3185	HA-DP4-H-AEAB	344	143.2	249	118.8		1605.2	599	5.5	2.2		1271.2	714.5	23.5	11.2		77	12.5	6.8	6.5		3.44724	1.25076	4.30424	2.52874		8.82269	3.52311	0.182361	0.0278763		13.3431	5.10722	0.266924	0.122338		0.464611	0.0501022	0.560594	0.303313		4.26095	1.7608	4.74127	0.313292
140	5	2022 AS1	11	3186	HA-DP8-H-AEAB	151.8	1251	287.5	31		497.8	258.8	18.5	3.2		765.2	1916.5	275	123.5		119	402.2	0	6		1.52119	10.9267	4.96975	0.659855		2.73607	1.52217	0.613395	0.0405474		8.03191	13.6991	3.12358	1.34899		0.718035	1.61209	0	0.279981		4.17654	1.57089	6.01528	1.18814
141	5	2022 AS1	12	3187	HA-DP12-H-AEAB	276	2123.8	361.5	694.2		1918.8	5076.5	14.5	127.5		2282	1965.2	2.8	7.8		132.2	182	2	21		2.76581	18.5501	6.24892	14.7765		10.5463	29.8583	0.480769	1.61556		23.953	14.0472	0.0318037	0.0851993		0.797683	0.729488	0.16488	0.979935		15.4301	5.78044	9.88183	0.315455
142	5	2022 AS1	13	3188	HA-DP14-H-AEAB	2360.8	2051.8	148.8	0.5		865	2046.2	19.8	42.2		1171.2	1280.2	2.8	94.5		52	40.2	57.8	1.8		23.6577	17.9212	2.57217	0.0106428		4.75431	12.0351	0.656499	0.534719		12.2935	9.15082	0.0318037	1.03222		0.313763	0.161129	4.76505	0.0839944		14.5921	0.943507	5.4798	1.47827
143	5	2022 AS1	14	3189	HA-DP11-L-AEAB	471.5	540.5	0	1		1427.8	1738.2	16.5	24		2087.2	1507	16	27		852.5	101.5	1.5	9		4.72492	4.72094	0	0.0212857		7.84764	10.2235	0.547082	0.304105		21.9083	10.772	0.181736	0.294921		5.14391	0.40683	0.12366	0.419972		6.87925	0.218118	9.55774	0.255072
144	5	2022 AS1	15	3190	HA-DP12-L-AEAB	2234.5	3331.5	21	1.8		1759.5	1825	14	140		1582.8	1234.2	223	50.5		4848.8	133.5	5	49.8		22.392	29.0986	0.363008	0.0383142		9.67077	10.734	0.464191	1.77395		16.6138	8.82202	2.53294	0.551611		29.2572	0.535092	0.412201	2.32385		17.9739	0.659865	13.807	1.45515
145	5	2022 AS1	16	3191	HA-DP13-L-AEAB	1722.8	2408.8	967.8	721.8		1903.5	879.2	489.2	1746.2		787.8	1319.8	317.5	1484		92.8	430.8	560.5	60.5		17.2643	21.0394	16.7295	15.364		10.4622	5.17116	16.2202	22.1262		8.26913	9.43388	3.60632	16.2097		0.559947	1.72672	46.2077	2.82315		13.4843	17.61	4.99742	17.2117
146	5	2022 AS1	17	3192	HA-DP14-L-AEAB	2730.8	3218	4.5	143.8		1666	2212	196.8	2		1166.8	2104.2	0.8	276.5		17.8	641	0	0.5		27.3655	28.1073	0.0777874	3.06088		9.15686	13.0102	6.5252	0.0253421		12.2473	15.0407	0.00908678	3.02021		0.107404	2.56924	0	0.0233318		19.41	2.4223	7.49117	0.763157
111	5	2022 AS1	18	3193	CSA-DP6-AEAB	4734.2	3103.8	9	2.2		5146.2	6097	19.8	33.2		5193	4256.8	608.5	40.8		211	292.8	25	27.5		47.4416	27.1098	0.155575	0.0468284		28.2851	35.8605	0.656499	0.420679		54.5082	30.4274	6.91163	0.445658		1.27316	1.17359	2.06101	1.28325		34.6743	0.319895	21.8456	2.67539
112	5	2022 AS1	19	3194	CSA-DP10(3S)-AEAB	5112	7612.5	39.2	313.2		12319	9859.2	27.2	137.5		5020.8	6111.5	765.8	55.5		9499.8	10651.5	36	24.5		51.2276	66.4905	0.677615	6.66667		67.7091	57.9885	0.901857	1.74227		52.7007	43.6848	8.69832	0.606226		57.3209	42.6931	2.96785	1.14326		60.8539	2.4971	49.0999	3.35391
113	5	2022 AS1	20	3195	CSA-DP10(5S)-AEAB	5968.2	9094.5	346.8	22.8		16940.5	13377	53.5	88.8		6331	9977	432	21.5		8435.8	18648.2	11.8	150.2		59.8076	79.4349	5.99481	0.485313		93.1104	78.679	1.77387	1.12519		66.4532	71.3152	4.90686	0.234844		50.9009	74.7453	0.972795	7.00887		77.758	2.3448	65.8537	3.28084
114	5	2022 AS1	21	3197	CSA-DP14-AEAB	9204.5	6829	31.5	277		15965.2	16105	27	11.2		5251.2	9062.2	9.5	294.5		2024.5	10351.5	47.2	13.8		92.2387	59.6471	0.544512	5.89613		87.7498	94.7242	0.895225	0.141916		55.1191	64.7763	0.107905	3.21682		12.2157	41.4906	3.89118	0.643957		83.5899	1.86944	43.4004	1.96497
115	5	2022 AS1	22	3198	CSB-DP6(2S)-AEAB	3367.8	4732.2	13	23.2		5082	6548.5	11.2	33		3285.2	8766.8	82.2	143.2		1668.5	717	36	18.8		33.7489	41.3329	0.224719	0.493827		27.9323	38.5161	0.371353	0.418145		34.483	62.6648	0.933667	1.56417		10.0676	2.87386	2.96785	0.877275		35.3825	0.377011	27.5223	1.58574
116	5	2022 AS1	23	3199	CSB-DP6(3S)-AEAB	4536.5	6941	17.8	135.2		13145.2	5427.2	36.8	20.8		6729.8	10411.8	98.5	19.2		9188.5	9260.8	34.5	37		45.4605	60.6254	0.307692	2.87782		72.2502	31.921	1.22016	0.263558		70.6392	74.4232	1.11881	0.209721		55.4426	37.1189	2.84419	1.72655		52.5642	1.16731	59.406	1.47482
117	5	2022 AS1	24	3200	CSB-DP10(4S)-AEAB	6287.8	6619.5	300.8	12		10834	10905.2	77.2	34.8		5926.2	6071	27.5	156.5		4139.8	5714.5	22.5	84.5		63.0103	57.8173	5.19965	0.255428		59.5471	64.1407	2.55968	0.440953		62.2043	43.3953	0.312358	1.70945		24.9792	22.9047	1.85491	3.94307		61.1288	2.11393	38.3709	1.95495
118	5	2022 AS1	25	3201	CSB-DP10(5S)-AEAB	7778	6825.8	15	16.5		11088.5	12991.2	62.5	18.8		5718	5387.5	280.8	217.8		2028	4653	101	29.5		77.9437	59.6192	0.259291	0.351213		60.9459	76.4098	2.07228	0.238216		60.0189	38.5096	3.18946	2.37903		12.2368	18.65	8.32646	1.37657		68.7297	0.73025	32.3538	3.81788
119	5	2022 AS1	26	3202	CSB-DP14-AEAB	9272	7918.2	219.8	109		14399.5	16570	21.8	44.8		6817.2	9320.8	21.5	371.2		11718.5	15522.2	167	31.5		92.9151	69.1606	3.79948	2.32014		79.1442	97.4591	0.722812	0.567663		71.5566	66.6247	0.244207	4.05461		70.7084	62.2157	13.7675	1.4699		84.6698	1.85252	67.7764	4.88406
120	5	2022 AS1	27	3203	CSC-DP6-AEAB	4872	5623.8	18	811		11656.2	8455.5	48	51		8827.8	13990.2	46.8	108		7105.8	3425.5	61.8	34.2		48.8225	49.1204	0.31115	17.2627		64.0662	49.7324	1.59151	0.646224		92.6609	100.001	0.531577	1.17968		42.8758	13.73	5.09481	1.59589		52.9354	4.95289	62.317	2.10049
121	5	2022 AS1	28	3204	CSC-DP10-AEAB	5315	8648	490.8	106.2		15614.8	13888	38.5	58.8		6584.8	8989	139.2	152.8		6519	14420.5	35	47.5		53.2618	75.535	8.48401	2.26054		85.8239	81.6845	1.27653	0.745058		69.1172	64.253	1.5811	1.66903		39.3351	57.7999	2.88541	2.21652		74.0763	3.19153	57.6263	2.08801
122	5	2022 AS1	29	3205	CSC-DP14-AEAB	8480.5	7547	7	32.2		12355.2	16079.5	570.2	13.8		6065.5	8241.2	90	284		5165.5	7756	25.5	32		84.9835	65.9184	0.121003	0.685398		67.9081	94.5742	18.9058	0.174861		63.6664	58.9078	1.02226	3.10213		31.1682	31.0874	2.10223	1.49323		78.346	4.97177	46.2074	1.92996
123	5	2022 AS1	30	3224	Hep-DP6-AEAB	5341.8	5333.8	172.5	383.5		5088.5	3331.5	34.2	15.5		5260.5	4901	507.2	48.8		2297.8	3259.8	72.5	23.5		53.5304	46.5875	2.98185	8.16305		27.968	19.5948	1.13395	0.196401		55.2168	35.0322	5.76102	0.533042		13.8647	13.0659	5.97692	1.09659		36.9202	3.11881	29.2949	3.34189
124	5	2022 AS1	31	3225	Hep-DP10-AEAB	9120.8	9185.8	464	88.2		18193.5	11340.5	124	240.5		9527.2	13765.5	3379	3343		16572.5	13578.8	368	973.5		91.3999	80.2323	8.02074	1.87739		99.9973	66.701	4.11141	3.04739		100.002	98.3953	38.3803	36.5156		99.997	54.4262	30.338	45.427		84.5826	4.26423	88.2051	37.6652
125	5	2022 AS1	32	3206	Heparin-DP14-AEAB	8478.2	11448.8	2495	3974.5		14806.5	17002	972.8	1338.2		8098.2	10568	4116.8	5714.5		14172.2	24949	1212.5	2142.5		84.9604	99.9983	43.1288	84.5998		81.3812	100	32.2546	16.9564		85.0026	75.5397	46.7606	62.4194		85.5138	100	99.9588	99.9767		91.585	44.2349	86.514	77.2789
126	5	2022 AS1	33	3226	KS-DP4(OS)-AEAB	500.2	271.5	212.5	30.8		1339.2	335.5	0	0.2		269.8	364.5	36	37.8		44.2	116.8	0	0		5.01253	2.37139	3.67329	0.655598		7.36067	1.9733	0	0.00253421		2.83195	2.60543	0.408905	0.412889		0.266699	0.468155	0	0		4.17947	1.08286	1.54306	0.205449
127	5	2022 AS1	35	3228	KS-DP6(OS)-AEAB	626.2	359	743	152.2		878	342.5	0	53		490.5	2329	17.2	0.5		133.5	29.5	4.2	0		6.27518	3.13565	12.8436	3.23968		4.82577	2.01447	0	0.671566		5.14853	16.6476	0.195366	0.0054615		0.805527	0.118241	0.346249	0		4.06276	4.1887	5.67997	0.136769
128	5	2022 AS1	43	3236	KS-DP8(OS)-AEAB	1224.8	1897.2	48.2	27.5		703.8	181	0	4.2		336.2	890	86.5	899.8		52	28.8	0	0		12.2738	16.5709	0.833189	0.585355		3.86831	1.06458	0	0.0532184		3.52892	6.36169	0.982508	9.82851		0.313763	0.115435	0	0		8.44439	0.367941	2.57995	2.70275
129	5	2022 AS1	34	3227	KS-DP4(4S)-AEAB	4627.8	2857.8	482.8	1231		4214.2	2954.5	9.8	124.8		4827.5	5997.2	17.5	8		5305.2	969	26.8	58.8		46.3754	24.9611	8.34572	26.2026		23.1626	17.3774	0.324934	1.58135		50.6718	42.8678	0.198773	0.0873839		32.0111	3.88392	2.2094	2.74382		27.9691	9.11366	32.3586	1.30984
130	5	2022 AS1	36	3229	KS-DP6(1S-a)-AEAB	1084	1114.8	5785.2	2404.2		2193.8	3418	223.8	249.8		629	2296.8	4065	3924.8		496.2	2394.2	0	0		10.8628	9.73709	100.003	51.175		12.0578	20.1035	7.42042	3.16523		6.60229	16.4174	46.1722	42.8706		2.99403	9.59638	0	0		13.1903	40.441	8.90253	22.2607
131	5	2022 AS1	37	3230	KS-DP6(1S-b)-AEAB	4734	2161.5	350.8	80.2		3530	2169	9.8	87.2		1611	806.2	433.2	248		732.8	4670	293.8	0		47.4396	18.8794	6.06396	1.70711		19.402	12.7573	0.324934	1.10492		16.9098	5.76269	4.92049	2.7089		4.42165	18.7182	24.2209	0		24.6196	2.30023	11.4531	7.96258
132	5	2022 AS1	38	3231	KS-DP6(1S-c)-AEAB	3198.2	1579	320.8	118.5		1717	1359.8	68.5	215.8		949	629	16	75		174.2	186.8	40.8	145.8		32.0493	13.7916	5.54538	2.52235		9.43718	7.99788	2.27122	2.73441		9.96116	4.49607	0.181736	0.819224		1.05111	0.748727	3.36356	6.80355		15.819	3.26834	4.06427	2.79202
133	5	2022 AS1	39	3232	KS-DP6(2S-a)-AEAB	2098	2488	5742.5	3266.8		1199.5	1544	0	94		1092.8	4144.5	5298.2	2553.2		159.8	67.8	0	0		21.0242	21.7312	99.2653	69.536		6.59283	9.08128	0	1.19108		11.4706	29.6247	60.1795	27.8886		0.964219	0.271754	0	0		14.6074	42.4981	10.5828	22.017
134	5	2022 AS1	40	3233	KS-DP6(2S-b)-AEAB	2706.8	3273.5	2466	2250		3922.5	9972.5	3015.5	7891.8		2345.8	1874	4490.5	2204		5407.2	12568.2	763	603.2		27.125	28.592	42.6275	47.8927		21.5593	58.6549	99.9834	99.9975		24.6227	13.3953	51.0052	24.0743		32.6266	50.3756	62.9019	28.1475		33.9828	72.6253	30.255	41.5322
135	5	2022 AS1	41	3234	KS-DP6(2S-c)-AEAB	5030.8	1510	137	167		1695	2076.8	0	1.2		1259.8	962.8	3974.8	1980.2		246.8	716.2	162.2	7		50.4139	13.1889	2.36819	3.5547		9.31626	12.215	0	0.0152053		13.2235	6.88206	45.1477	21.6297		1.48917	2.87066	13.3718	0.326645		21.2835	1.48453	6.11634	20.119
136	5	2022 AS1	45	3238	KSII-DP10(LS)-AEAB	5328.5	2360.5	4408.2	4698.2		7808.5	5609.2	1159.5	791.2		2050.8	3333	8804.2	9155.2		1377.2	6480.5	750	943		53.3971	20.6175	76.2005	100.004		42.918	32.9914	38.445	10.0253		21.5262	23.8242	100.002	100.002		8.3099	25.975	61.8302	44.0037		37.481	56.1688	19.9088	76.4596
137	5	2022 AS1	47	3240	KSII-DP14(LS)-AEAB	6249.5	6646.2	20.2	916.2		6730.8	7210.2	91.5	53.2		4083.8	6739.5	29.8	846.2		787	921.8	267	53		62.6265	58.0505	0.349179	19.5019		36.9946	42.408	3.03382	0.6741		42.8655	48.1737	0.338483	9.24304		4.74869	3.69474	22.0115	2.47317		50.0199	5.88975	24.8707	8.51656
138	5	2022 AS1	48	3241	KSII-DP14(HS)-AEAB	9978.5	7306	693.2	127		7711.5	14367.8	91.2	21		8400	6569	4.8	7.2		1478	2798.5	37.5	32		99.995	63.8134	11.9827	2.70328		42.3849	84.5065	3.02387	0.266092		88.1705	46.955	0.0545207	0.0786455		8.91812	11.2169	3.09151	1.49323		72.675	4.49399	38.8151	1.17948
					MAX:	9978.5	11448.8	5785.2	4698.2	0	18193.5	17002	3015.5	7891.8	0	9527.2	13990.2	8804.2	9155.2		16572.5	24949	1212.5	2142.5																									LEGEND

## Sheet: 4-GAG RANK 2 Gv
						G. vaginalis 233					G. vaginalis 358					G. vaginalis 540					G. vaginalis 775					G. vaginalis 1414					G. vaginalis 4944					G. vaginalis 233					G. vaginalis 358					G. vaginalis 540
	Subarray Information			Probe Information		pH4		pH7			pH4		pH7			pH4		pH7			pH4		pH7			pH4		pH7			pH4		pH7			pH4		pH7			pH4		pH7			pH4		pH7
Index	Subarray number	Subarray	Position	Probe Id	Probe Name	Exp1	Exp2	Exp1	Exp2		Exp1	Exp2	Exp1	Exp2		Exp1	Exp2	Exp1	Exp2		Exp1	Exp2	Exp1	Exp2		Exp1	Exp2	Exp1	Exp2		Exp1	Exp2	Exp1	Exp2		Exp1 RANK	Exp2 RANK	Exp1 RANK	Exp2 RANK		Exp1 RANK	Exp2 RANK	Exp1 RANK	Exp2 RANK		Exp1 RANK	Exp2 RANK	Exp1 RANK	Exp2 RANK
139	5	2022 AS1	10	3185	HA-DP4-H-AEAB	248	166.8	0.8	59.5		2130.2	2862.5	0	6		1425	593.8	8.5	1052.2		6479.8	6413.8	0	1.8		2073.8	2347	1.2	3072.8		6258.5	11101.2	1	6.2		1.4845	1.14592	0.00702309	0.416404	#DIV/0!	18.4098	29.7001	0	0.179426	#DIV/0!	5.00298	2.10187	0.121759	17.7437
140	5	2022 AS1	11	3186	HA-DP8-H-AEAB	3	129	63.5	114.2		775.5	3418.8	4.8	0.2		5884.5	4845.2	27	1154.5		10954.8	12323.8	0	10.5		3730.2	9650.8	57.5	4.8		8191.2	8341.5	15.8	280.8		0.0179576	0.886232	0.557458	0.799216	#DIV/0!	6.7021	35.4721	0.107672	0.00598086	#DIV/0!	20.6597	17.1505	0.386764	19.4688
141	5	2022 AS1	12	3187	HA-DP12-H-AEAB	447.8	1284.5	192	3		306.8	3275	131.8	91		15862.5	20932.2	591.8	732.5		7685.2	12134	237.2	410.2		3294.2	7741.5	388.8	5.8		2100.5	5248.5	8.5	1012.5		2.68047	8.82454	1.68554	0.0209952	#DIV/0!	2.65146	33.9801	2.95648	2.72129	#DIV/0!	55.6911	74.0937	8.4773	12.3524
142	5	2022 AS1	13	3188	HA-DP14-H-AEAB	126	614.2	5.5	0.5		3773.5	2821.8	3.5	10.5		13213	5372.5	0	726		10192.8	9759.2	0	0.2		3592	2396.2	1	418.8		6940.8	11470.5	28	3.8		0.75422	4.21957	0.0482837	0.0034992	#DIV/0!	32.6117	29.2779	0.0785105	0.313995	#DIV/0!	46.3891	19.017	0	12.2428
143	5	2022 AS1	14	3189	HA-DP11-L-AEAB	19	330.5	1	8.8		2210.2	2533.5	1.2	28.2		2754.8	6472	25	4056.2		8795	7888.5	2.2	6.8		422.2	52.2	4.2	866.8		8733.5	9778.8	58.2	23		0.113732	2.27054	0.00877886	0.0615858	#DIV/0!	19.1012	26.2866	0.0269179	0.843301	#DIV/0!	9.67173	22.9089	0.358115	68.4013
144	5	2022 AS1	15	3190	HA-DP12-L-AEAB	565	3311	75.8	359.5		4111.8	3355.5	0.8	22		25033.5	9425.2	14.5	706.5		14110	15538.5	6	30.5		6591.8	10734.5	12.2	2.2		1995.5	9589	24	173.5		3.38202	22.7466	0.665438	2.51592	#DIV/0!	35.5354	34.8153	0.0179453	0.657895	#DIV/0!	87.8893	33.3624	0.207707	11.914
145	5	2022 AS1	16	3191	HA-DP13-L-AEAB	1092.8	3720	6951.2	659.8		638	6092.8	4457.5	214		14743.5	13333.5	1072.2	5930.2		9845.2	10232.5	6606.2	5212.5		3954.8	8347.5	857.8	5174.8		4789	9545.5	5953	5559		6.54136	25.5565	61.0236	4.61754	#DIV/0!	5.51378	63.2164	99.9888	6.39952	#DIV/0!	51.7625	47.1966	15.3588	100.003
146	5	2022 AS1	17	3192	HA-DP14-L-AEAB	33	583.8	25.8	1.2		3449.5	2254.2	0.2	17.2		14422	6831.8	62.5	468		13315.2	13436.8	0	5.2		2686.2	5668.8	1.5	415.5		7601.5	12015.8	11.2	44.5		0.197534	4.01072	0.226495	0.00839807	#DIV/0!	29.8116	23.3887	0.00448632	0.514354	#DIV/0!	50.6337	24.1825	0.895287	7.89207
111	5	2022 AS1	18	3193	CSA-DP6-AEAB	10827.2	9005.5	57.2	142.5		8773.5	3456	13.2	31.5		21644	16974	48	1438		21208.8	23403.5	3	0		22527.2	21109	6.8	310.2		18316.8	19420	58	32.2		64.8102	61.868	0.502151	0.997271	#DIV/0!	75.8232	35.8581	0.296097	0.941986	#DIV/0!	75.9892	60.0828	0.687581	24.2496
112	5	2022 AS1	19	3194	CSA-DP10(3S)-AEAB	12784.2	10533.2	320.2	36.2		8997	5846.5	13.8	389.5		10955.8	21495.8	6	1008.8		25159	26017	169.5	15.5		26282.5	23274.2	48	7		23040	15628.8	21.2	460.2		76.5246	72.3633	2.81099	0.253342	#DIV/0!	77.7547	60.6609	0.309556	11.6477	#DIV/0!	38.4643	76.0886	0.0859476	17.0118
113	5	2022 AS1	20	3195	CSA-DP10(5S)-AEAB	16705.8	12780.2	225.5	1012.2		8408.5	7001.5	37	82.8		23852.2	23038.5	464.8	888.5		17335	19827.8	214.8	24		29740.5	20172.8	111	35.2		14165	15591.8	57.2	543.8		99.9988	87.8002	1.97963	7.08377	#DIV/0!	72.6687	72.6447	0.829969	2.47608	#DIV/0!	83.7419	81.5493	6.65807	14.9831
114	5	2022 AS1	21	3197	CSA-DP14-AEAB	11838.8	13167.2	127.2	6.2		8782.8	8225.8	1	47.5		24512.8	18992	10.8	662.5		22595.2	24166	3	38.2		25083.8	25409.2	8	530.5		20441.8	16379.5	29.5	248.2		70.8656	90.4589	1.11667	0.04339	#DIV/0!	75.9036	85.3476	0.0224316	1.42045	#DIV/0!	86.0612	67.2259	0.154706	11.172
115	5	2022 AS1	22	3198	CSB-DP6(2S)-AEAB	8188.8	10377.5	36.5	27.2		8465.8	3153.5	0.5	11.2		21176	22335	3.5	379.8		17688	22967.2	0.8	7.8		17342.5	16872	7.8	186		16764.2	16650	32.8	145.8		49.0171	71.2936	0.320428	0.190356	#DIV/0!	73.1639	32.7194	0.0112158	0.334928	#DIV/0!	74.3461	79.0591	0.0501361	6.40472
116	5	2022 AS1	23	3199	CSB-DP6(3S)-AEAB	11633	10022.2	13.5	21.8		8761.5	7233.8	30.5	0.2		9817.2	21387.2	10.2	649.5		21393	24417	18.2	7.8		28644.8	23106.5	13.8	34.8		18722.8	17248.8	8.8	368.2		69.6337	68.8527	0.118515	0.152565	#DIV/0!	75.7195	75.055	0.684163	0.00598086	#DIV/0!	34.4669	75.7042	0.146111	10.9528
117	5	2022 AS1	24	3200	CSB-DP10(4S)-AEAB	13561.8	7741.5	301.2	429.5		7781.2	5526.5	4	91.5		16978.8	19998.8	98.2	282.5		20884.8	14950	35.2	564.5		17493.2	17190	82	73.8		11182.5	12081.8	19.5	420.2		81.1792	53.1843	2.64419	3.00581	#DIV/0!	67.2474	57.3407	0.0897263	2.73624	#DIV/0!	59.6103	70.7897	1.40668	4.76391
118	5	2022 AS1	25	3201	CSB-DP10(5S)-AEAB	11683.8	10833.5	20.2	91.5		7659.8	8443.5	1.5	25.2		16785.2	20287.2	62	734.8		18883.5	19136.8	73.2	4.8		15758.8	16679.2	14.2	398.5		19507.8	19957.2	32.5	314		69.9377	74.4264	0.177333	0.640353	#DIV/0!	66.1983	87.6063	0.0336474	0.753589	#DIV/0!	58.9306	71.8106	0.888125	12.3912
119	5	2022 AS1	26	3202	CSB-DP14-AEAB	14349.5	10548	113.8	10.5		9662.5	4114.2	24.8	34.5		25021.5	28250.5	65.5	582		23825.8	30220.8	25.5	41.5		30646.2	32396	48.5	253.2		23428.8	24033.2	42	82.8		85.8943	72.465	0.999034	0.0734831	#DIV/0!	83.5062	42.6873	0.556303	1.0317	#DIV/0!	87.8471	99.9982	0.938261	9.8145
120	5	2022 AS1	27	3203	CSC-DP6-AEAB	10701.2	12406.2	42	80.8		7604.5	4766.8	14.8	21.5		12009	18560.2	13.2	615.8		24472.2	23983.2	66.5	1010.2		25952.5	25258	11.8	718.8		16973.2	11458.8	19.8	416.5		64.056	85.2308	0.368712	0.56547	#DIV/0!	65.7203	49.4584	0.331987	0.642943	#DIV/0!	42.162	65.6975	0.189085	10.3845
121	5	2022 AS1	28	3204	CSC-DP10-AEAB	12923.2	10686	242	83		6437.8	7030.8	92.2	491.2		14089	16552.5	63	134.2		13995.8	19674.8	175.5	355		29392.5	25675.5	120.8	140		11017.8	9259.2	68	1012		77.3566	73.413	2.12448	0.580866	#DIV/0!	55.6374	72.9487	2.06819	14.689	#DIV/0!	49.4646	58.5908	0.90245	2.26307
122	5	2022 AS1	29	3205	CSC-DP14-AEAB	9750.2	10522.5	123.8	119.2		7162.8	9042.8	9.5	11.5		28482.5	21977	26.5	596.2		32415.8	20123.8	9.8	11.5		27771	25337.8	11.8	486		24603.2	24201.8	24.8	156.8		58.3635	72.2898	1.08682	0.834208	#DIV/0!	61.903	93.8244	0.2131	0.3439	#DIV/0!	99.9982	77.7919	0.379602	10.054
123	5	2022 AS1	30	3224	Hep-DP6-AEAB	13221	9610.8	0.2	5.5		7622.2	5472	12.8	54.5		24045.5	25859	11.5	498		21598	22683.5	47.2	89		19294	19707.8	26.2	487.8		20600.2	20947	129.8	378.8		79.1392	66.0264	0.00175577	0.0384911	#DIV/0!	65.8733	56.7753	0.287124	1.62978	#DIV/0!	84.4205	91.533	0.164733	8.39798
124	5	2022 AS1	31	3225	Hep-DP10-AEAB	15043.8	14555.8	112.2	149		11571.2	7720	52.5	857.8		15324.8	26171.5	649.5	197.2		32473.2	32708.2	984	796.2		31998.5	33903.5	2749.5	1141.8		20221.2	17059.5	2603	1425		90.0503	99.9986	0.984988	1.04276	#DIV/0!	100.002	80.0996	1.17766	25.6519	#DIV/0!	53.8033	92.6392	9.30382	3.32546
125	5	2022 AS1	32	3206	Heparin-DP14-AEAB	9869.5	10378	1584	298.5		6516	9638	595.5	719.8		14827	21220.8	3065.8	730.8		18039.5	17935.2	3402	4176.5		28012.2	20022.2	2005	256.5		12722.8	8338	1614.5	2818.2		59.0776	71.2971	13.9057	2.08902	#DIV/0!	56.3132	100	13.358	21.5251	#DIV/0!	52.0556	75.1152	43.9163	12.3238
126	5	2022 AS1	33	3226	KS-DP4(OS)-AEAB	48.8	272.5	0.2	52.2		613	319	0.8	46.2		354	837.5	0.5	190.5		818.5	853.5	0	2.8		875.5	798.2	0	377.8		1398.2	1030	0	1.8		0.292111	1.87208	0.00175577	0.365316	#DIV/0!	5.29773	3.30982	0.0179453	1.38158	#DIV/0!	1.24285	2.9645	0.0071623	3.21248
127	5	2022 AS1	35	3228	KS-DP6(OS)-AEAB	181.2	196.8	2	6.8		517	1926	2	223.5		245	1763	0.2	3		1642.2	711.8	4.8	0.8		335	738.2	0.2	366.5		1294.2	2352.5	88.5	38.5		1.08464	1.35202	0.0175577	0.0475891	#DIV/0!	4.46807	19.9834	0.0448632	6.68361	#DIV/0!	0.860162	6.24049	0.00286492	0.0505902
128	5	2022 AS1	43	3236	KS-DP8(OS)-AEAB	616.5	2710.8	142.5	0		827.5	3074	0.5	786		3790.2	606.2	3	0		1328	536	1	2.8		12484.5	2635.5	0.2	335.8		5393	3112.2	220	5		3.69029	18.6232	1.25099	0	#DIV/0!	7.1515	31.8946	0.0112158	23.5048	#DIV/0!	13.3069	2.14576	0.0429738	0
129	5	2022 AS1	34	3227	KS-DP4(4S)-AEAB	6830.2	9078.8	1	59.8		7821.5	2585	165.8	10.8		22587	16785.2	3.5	322.2		26705.5	19537	204.5	78.2		14046	16504.2	9.5	293.8		17484.5	13260.5	39.8	430.8		40.8847	62.3715	0.00877886	0.418504	#DIV/0!	67.5957	26.8209	3.71916	0.322967	#DIV/0!	79.2999	59.4145	0.0501361	5.43339
130	5	2022 AS1	36	3229	KS-DP6(1S-a)-AEAB	8312	7522.2	3048.5	3421		2735.2	9342.2	388	229.5		7121.8	10887.5	1641.5	612		9812.8	12922.5	2767.5	2898.8		15369.8	17003.2	1484.8	416.2		11357.2	11941.2	1613.8	5106.8		49.7546	51.6777	26.7624	23.9415	#DIV/0!	23.6384	96.9309	8.70345	6.86304	#DIV/0!	25.0037	38.5385	23.5138	10.3204
131	5	2022 AS1	37	3230	KS-DP6(1S-b)-AEAB	4649	6949.2	3238	5692		2441.8	3109	322.5	371.8		9813.2	10104	989.2	1638.5		9427.5	9563	4120.8	4114.2		7790.5	11113	4098	1371.2		11343	16124.5	3386.2	4191.5		27.8283	47.7411	28.426	39.8348	#DIV/0!	21.1028	32.2577	7.23419	11.1184	#DIV/0!	34.4528	35.7651	14.1699	27.6307
132	5	2022 AS1	38	3231	KS-DP6(1S-c)-AEAB	4482.5	3615	189.8	469.2		1214.2	2798.2	1.5	54.2		8439	15202.8	267.8	3191.2		11155	10100.5	21.5	46.2		9970.5	18318.2	39	234.2		10058.8	10237.8	1294	2053.5		26.8317	24.8351	1.66623	3.28364	#DIV/0!	10.4935	29.033	0.0336474	1.62081	#DIV/0!	29.6282	53.8133	3.83613	53.8145
133	5	2022 AS1	39	3232	KS-DP6(2S-a)-AEAB	5940.8	3429	219.8	76		3337.2	5466.2	110.5	554		8286	11001	626	230.2		11531.5	13937.5	1309	917.8		7393.8	17500.8	1402.8	1441.5		13016.8	14373	1861.5	2370.8		35.5609	23.5573	1.92959	0.531878	#DIV/0!	28.8411	56.7151	2.47869	16.567	#DIV/0!	29.091	38.9402	8.9672	3.88196
134	5	2022 AS1	40	3233	KS-DP6(2S-b)-AEAB	4432.8	4923.2	4583.8	5360.8		2400.5	5647.5	2033.2	3287.8		10005	8275.2	2330.5	1461.2		7760.5	12048.2	2681.5	3086.5		9457	13709.2	1598	2426.5		9063	7144.2	3238.5	4264.2		26.5342	33.8225	40.2405	37.517	#DIV/0!	20.7458	58.5962	45.6079	98.3194	#DIV/0!	35.1262	29.2917	33.3835	24.6408
135	5	2022 AS1	41	3234	KS-DP6(2S-c)-AEAB	2461.5	4244	185	434.2		3193.8	1984.5	103.5	488.2		5152.5	6599.8	916.8	1479.5		8290.2	8055	2869.5	717.8		5035.8	13586.8	1330.2	1188		10504	16437.8	1804.8	3229		14.7342	29.1564	1.62409	3.0387	#DIV/0!	27.6018	20.5904	2.32167	14.5993	#DIV/0!	18.0897	23.3613	13.1328	24.9494
136	5	2022 AS1	45	3238	KSII-DP10(LS)-AEAB	8370	9284.8	11390.8	14289		5356.2	4095.2	1686	3344		19855.5	18010.8	6981	2046.2		14728.5	20049.8	6321.2	10240.2		7913.8	20680.2	8946.2	3641.2		17440.2	20057.2	8594.2	14657.2		50.1018	63.7868	99.9982	100	#DIV/0!	46.2899	42.4901	37.8197	100	#DIV/0!	69.71	63.7528	100	34.5059
137	5	2022 AS1	47	3240	KSII-DP14(LS)-AEAB	5263.8	9317.8	50	86.5		3963.8	4740.2	33.2	629.8		18025.8	24005.8	11	18.2		19209.5	16063.8	127	830.5		18973.2	22449.2	13.8	588.8		5642.2	6806.5	64.5	1454.8		31.5084	64.0135	0.438943	0.605361	#DIV/0!	34.2563	49.1824	0.744729	18.8337	#DIV/0!	63.2862	84.9733	0.157571	0.306914
138	5	2022 AS1	48	3241	KSII-DP14(HS)-AEAB	2297.2	2664.8	173.2	190		5876	1799.6	791.2	398.6		8763	7052.2	4.8	37		5432.2	6418.8	7	63.2		11543.5	11643.5	19.8	983		7501.8	7618.2	136.8	2263.8		13.7507	18.3072	1.5205	1.32969	#DIV/0!	50.7821	18.6719	17.7479	11.9199	#DIV/0!	30.7657	24.9627	0.0687581	0.623946
					MAX:	16705.8	14555.8	11390.8	14289	0	11571.2	9638	4457.5	3344		28482.5	28250.5	6981	5930.2	0	32473.2	32708.2	6606.2	10240.2	0	31998.5	33903.5	8946.2	5174.8	0	24603.2	24201.8	8594.2	14657.2
[truncated: 27 more columns]

## Sheet: 5-GAG RANK 2 Sa
						S. agalactiae 49					S. agalactiae 767					S. agalactiae 776					S. agalactiae 799					S. agalactiae 49					S. agalactiae 767					S. agalactiae 776					S. agalactiae 799					S. agalactiae 49		S. agalactiae 767
	Subarray Information			Probe Information		pH4		pH7			pH4		pH7			pH4		pH7			pH4		pH7			pH4		pH7			pH4		pH7			pH4		pH7			pH4		pH7			AV. RANK 2		AV. RANK 2
Index	Subarray number	Subarray	Position	Probe Id	Probe Name	Exp1	Exp2	Exp1	Exp2		Exp1	Exp2	Exp1	Exp2		Exp1	Exp2	Exp1	Exp2		Exp1	Exp2	Exp1	Exp2		Exp1 RANK	Exp2 RANK	Exp1 RANK	Exp2 RANK		Exp1 RANK	Exp2 RANK	Exp1 RANK	Exp2 RANK		Exp1 RANK	Exp2 RANK	Exp1 RANK	Exp2 RANK		Exp1 RANK	Exp2 RANK	Exp1 RANK	Exp2 RANK		pH4	pH7	pH4	pH7
139	5	2022 AS1	10	3185	HA-DP4-H-AEAB	146.2	0	22.5	362.5		600.5	6769.2	0	86.5		5546.8	19301	0	0.8		34	4666.5	9	50.2		0.889944	0	0.102524	1.65359		2.00253	20.4631	0	0.361003		13.6369	53.9752	0	0.00394828		0.105032	12.1019	0.0493178	0.341009		0.444972	0.878057	11.2328	0.180502
140	5	2022 AS1	11	3186	HA-DP8-H-AEAB	2834.5	131.5	0.5	307		10449	8737	39.2	549.8		10172.5	12164.5	5	59.8		10493.2	1715.5	47	202.5		17.2541	0.519968	0.00227832	1.40042		34.8451	26.4117	0.169822	2.29456		25.0092	34.018	0.0195259	0.295134		32.4154	4.44891	0.257548	1.37559		8.88702	0.701349	30.6284	1.23219
141	5	2022 AS1	12	3187	HA-DP12-H-AEAB	1295.8	651.5	25.8	914		13764.8	9619	174.2	886.5		11032.8	9853	287.2	86.5		10670.8	1501.2	89.5	93		7.88775	2.57612	0.117561	4.16933		45.9026	29.078	0.754668	3.69976		27.1243	27.5539	1.12157	0.426908		32.9641	3.89315	0.490438	0.631751		5.23193	2.14344	37.4903	2.22722
142	5	2022 AS1	13	3188	HA-DP14-H-AEAB	281.2	63.2	168.2	8		2643.8	4438.8	0	372.5		1505.8	17715.2	10.2	0		671	10876.8	0.5	0		1.71171	0.249901	0.766427	0.036493		8.81649	13.4184	0	1.55461		3.70203	49.5405	0.0398329	0		2.07284	28.2075	0.00273988	0		0.980806	0.40146	11.1174	0.777305
143	5	2022 AS1	14	3189	HA-DP11-L-AEAB	863	118.8	32.5	70.8		5036.5	8934.2	298	611.5		12186.2	18309	11.2	618		6.8	4839.5	27.2	72		5.25323	0.469751	0.148091	0.322963		16.7956	27.0079	1.29099	2.55206		29.9599	51.2011	0.043738	3.05004		0.0210065	12.5506	0.149049	0.489097		2.86149	0.235527	21.9017	1.92153
144	5	2022 AS1	15	3190	HA-DP12-L-AEAB	3704	277.5	87.2	319.5		12239.8	12151.8	277.2	547		13738	14240.8	144.5	169		8329.2	897.5	69.2	518.2		22.5469	1.09727	0.397339	1.45744		40.817	36.7346	1.20088	2.28288		33.775	39.8244	0.564299	0.834074		25.7304	2.32754	0.379199	3.52014		11.8221	0.927389	38.7758	1.74188
145	5	2022 AS1	16	3191	HA-DP13-L-AEAB	590	994.5	1896.5	106.8		144	6326.5	1629.2	625.8		9118	7631.8	231	0		1377.2	667.5	229.5	166.2		3.59143	3.93238	8.64167	0.487182		0.480208	19.1248	7.05801	2.61174		22.4167	21.3423	0.902097	0		4.25443	1.73107	1.2576	1.129		3.76191	4.56442	9.80253	4.83488
146	5	2022 AS1	17	3192	HA-DP14-L-AEAB	451.5	675.2	70.8	197		4148.5	3098.5	2.8	74.5		1251.8	20197.2	86.8	158		7842.2	14033	50.2	89.5		2.74836	2.66983	0.32261	0.898641		13.8343	9.36669	0.0121301	0.310922		3.07757	56.4814	0.33897	0.779785		24.226	36.3926	0.275084	0.607975		2.70909	0.610625	11.6005	0.161526
111	5	2022 AS1	18	3193	CSA-DP6-AEAB	4748.8	473.5	0.2	112.5		17213.8	22148.8	292.5	597.2		26376.2	29932	237.5	11.5		19744.2	19320	1.5	80.2		28.9067	1.87228	0.000911328	0.513183		57.4042	66.9553	1.26717	2.49238		64.8462	83.7048	0.927481	0.0567565		60.9935	50.1037	0.00821963	0.5448		15.3895	0.257047	62.1797	1.87977
112	5	2022 AS1	19	3194	CSA-DP10(3S)-AEAB	6400	327.5	272	486.8		28264.5	27474.8	149.5	749.8		28782.2	26178	13.5	110		20771	10137.2	21.2	226.2		38.9579	1.29498	1.23941	2.2206		94.2558	83.0556	0.647663	3.12925		70.7614	73.2067	0.05272	0.542888		64.1655	26.2894	0.116171	1.53658		20.1264	1.73	88.6557	1.88846
113	5	2022 AS1	20	3195	CSA-DP10(5S)-AEAB	6389.5	7044	13	114.8		26292.2	24068.5	1293.5	39		25353	28979.5	2485.2	265		19188	11864.8	89	46		38.894	27.8529	0.0592363	0.523675		87.6787	72.7585	5.60369	0.162764		62.3307	81.0411	9.70516	1.30787		59.2753	30.7697	0.487698	0.312479		33.3734	0.291456	80.2186	2.88323
114	5	2022 AS1	21	3197	CSA-DP14-AEAB	5147.2	1302.2	225.2	158.2		20866	22461.2	140.5	267		26850.2	29514.8	255.2	67.5		18201.8	28633.8	281.5	47.2		31.3319	5.14907	1.02616	0.721649		69.5835	67.8996	0.608673	1.11431		66.0116	82.5381	0.996602	0.333136		56.2287	74.2578	1.54255	0.32063		18.2405	0.873902	68.7416	0.861492
115	5	2022 AS1	22	3198	CSB-DP6(2S)-AEAB	1551.5	885.2	0	38.5		10084	10658.5	0	131.8		20745	26561	185.5	7		16352.5	26316.5	7.8	80.2		9.44424	3.5002	0	0.175623		33.6279	32.2204	0	0.550061		51.0018	74.2778	0.724411	0.0345474		50.5159	68.2482	0.0427421	0.5448		6.47222	0.0878113	32.9241	0.27503
116	5	2022 AS1	23	3199	CSB-DP6(3S)-AEAB	5711	423.8	256.5	1.8		26771	27866	13.5	495.5		28077.5	22850	39.2	23.2		20083.2	23972.8	987	29.5		34.7638	1.67576	1.16878	0.00821093		89.2754	84.2382	0.0584846	2.06794		69.0289	63.9	0.153083	0.1145		62.0407	62.1701	5.40852	0.200394		18.2198	0.588494	86.7568	1.06321
117	5	2022 AS1	24	3200	CSB-DP10(4S)-AEAB	4730.8	4298.5	5	5.2		24715	21408.8	17.8	13		24746	30156.8	518.5	55.5		22500	16563.8	26.2	252.8		28.7972	16.9968	0.0227832	0.0237205		82.419	64.7183	0.077113	0.0542548		60.8384	84.3335	2.02484	0.273912		69.5067	42.9559	0.14357	1.71727		22.897	0.0232518	73.5687	0.0656839
118	5	2022 AS1	25	3201	CSB-DP10(5S)-AEAB	5239.2	1119	112.2	103.5		25151.5	23139.2	6	378.8		22828	27843.5	148.2	42.8		22592.2	27890.5	155.5	20		31.8919	4.42467	0.511255	0.472128		83.8747	69.9492	0.0259932	1.5809		56.1229	77.8643	0.578748	0.211233		69.7915	72.3301	0.852101	0.13586		18.1583	0.491692	76.9119	0.803448
119	5	2022 AS1	26	3202	CSB-DP14-AEAB	3803.2	580	439.8	87.2		22547	17472.5	156.8	498.2		28002.2	31156.2	53.2	234.5		20627.8	31741	60.5	183.5		23.1507	2.2934	2.00401	0.397774		75.1892	52.8189	0.679288	2.07921		68.8438	87.1283	0.207756	1.15734		63.7231	82.3159	0.331525	1.24652		12.7221	1.20089	64.0041	1.37925
120	5	2022 AS1	27	3203	CSC-DP6-AEAB	4600.8	559.2	481	0.5		22978.2	30289.8	53.2	453.8		26870	14939.2	91	987.2		22060	25200.5	15.8	73.8		28.0058	2.21115	2.19174	0.00228081		76.6272	91.5653	0.230473	1.89391		66.0602	41.7775	0.355372	4.87217		68.1474	65.354	0.0865801	0.501325		15.1085	1.09701	84.0963	1.06219
121	5	2022 AS1	28	3204	CSC-DP10-AEAB	6433.8	4646	141.8	8.5		27195.5	11926.5	9	321		32628	20693	66.2	330.2		20816.2	19937.5	43.8	285.8		39.1636	18.3709	0.646131	0.0387738		90.691	36.0535	0.0389897	1.33968		80.2163	57.8679	0.258523	1.62965		64.3051	51.7051	0.240013	1.94144		28.7673	0.342453	63.3722	0.689333
122	5	2022 AS1	29	3205	CSC-DP14-AEAB	4181.5	1433.2	334.2	33.8		27973	24550	135	204.5		25881.8	30412.5	683.8	93		25502.2	38559.5	370.2	190.2		25.4535	5.66706	1.52283	0.154183		93.2838	74.214	0.584846	0.85347		63.6307	85.0485	2.67036	0.458987		78.781	99.9987	2.0286	1.29203		15.5603	0.838506	83.7489	0.719158
123	5	2022 AS1	30	3224	Hep-DP6-AEAB	3786.2	1509	38.2	15		29217.5	8487.8	8.8	204		25168.5	26866.8	31	8.5		19708.8	27526	112.8	183.5		23.0472	5.96679	0.174064	0.0684244		97.4339	25.6584	0.0381233	0.851383		61.8771	75.133	0.121061	0.0419504		60.8841	71.3849	0.618116	1.24652		14.507	0.121244	61.5461	0.444753
124	5	2022 AS1	31	3225	Hep-DP10-AEAB	5043	888	564.8	61.5		29986.5	33080.2	99	275.5		38276.8	29307	107.8	302.5		26270	30527.2	230.8	64.8		30.6976	3.51127	2.57359	0.28054		99.9983	100.001	0.428887	1.14979		94.104	81.957	0.420979	1.49294		81.1529	79.168	1.26473	0.440187		17.1044	1.42706	99.9995	0.789336
125	5	2022 AS1	32	3206	Heparin-DP14-AEAB	7223.5	5909	195.8	8.2		18709.2	29392.2	10	554.2		32908.8	33781.2	135.8	49.8		32371	18669.5	275.8	1094		43.9707	23.365	0.89219	0.0374053		62.391	88.8519	0.0433219	2.31293		80.9067	94.4691	0.530324	0.24578		100	48.4168	1.51132	7.43156		33.6678	0.464798	75.6215	1.17812
126	5	2022 AS1	33	3226	KS-DP4(OS)-AEAB	56.8	24.2	0	3.5		65.8	36.8	27.5	11.2		332.8	656.8	1011	1.2		382.8	303	299	137.2		0.345751	0.09569	0	0.0159657		0.219428	0.111245	0.119135	0.0467426		0.818193	1.83674	3.94814	0.00592242		1.18254	0.785788	1.63845	0.932002		0.220721	0.00798285	0.165337	0.082939
127	5	2022 AS1	35	3228	KS-DP6(OS)-AEAB	597.8	17.2	94	3.2		9.5	584.2	93.5	32.2		149.5	560.2	93.8	28.8		73.5	267.2	342.8	37.5		3.63891	0.0680111	0.428324	0.0145972		0.0316804	1.76602	0.40506	0.134385		0.367548	1.5666	0.366306	0.142138		0.227055	0.692946	1.87846	0.254738		1.85346	0.221461	0.898851	0.269723
128	5	2022 AS1	43	3236	KS-DP8(OS)-AEAB	44.8	114.8	49.2	0		19.5	103.5	0.8	1.5		5	1075.8	12	596.8		4370.8	567.5	32.2	105.5		0.272705	0.453934	0.224187	0		0.0650282	0.312878	0.00346575	0.00626017		0.0122926	3.00847	0.0468622	2.94542		13.5022	1.47173	0.176448	0.716663		0.36332	0.112093	0.188953	0.00486296
129	5	2022 AS1	34	3227	KS-DP4(4S)-AEAB	3360.2	1094.5	317.5	37		22786.5	18600.8	190	751.2		30806.8	18640.8	501	1.8		17438.5	25820.8	55.5	212.8		20.4541	4.3278	1.44673	0.16878		75.9879	56.2297	0.823117	3.13509		75.7389	52.129	1.9565	0.00888362		53.8707	66.9627	0.304126	1.44555		12.391	0.807757	66.1088	1.97911
130	5	2022 AS1	36	3229	KS-DP6(1S-a)-AEAB	11622.5	1039	6490.5	11050.2		8221	18226.8	11804.5	12364.8		17857.5	21330.5	1685.8	10132.5		21286.2	17485.8	4660.5	9504		70.7481	4.10834	29.5749	50.4069		27.4152	55.0992	51.1394	51.6039		43.9029	59.6507	6.58336	50.0074		65.757	45.347	25.5384	64.5608		37.4282	39.9909	41.2572	51.3716
131	5	2022 AS1	37	3230	KS-DP6(1S-b)-AEAB	7410.5	14318.2	6501.8	10806		13555.5	14352.8	9343.5	11685.8		17116.8	13325.8	10860.8	10447.8		15121.8	18713.2	4795.5	1694.2		45.109	56.6161	29.6264	49.2929		45.2046	43.3881	40.4778	48.7701		42.0819	37.2656	42.4134	51.5635		46.714	48.5301	26.2782	11.5087		50.8625	39.4597	44.2964	44.624
132	5	2022 AS1	38	3231	KS-DP6(1S-c)-AEAB	704.5	868.5	1136.5	4193.2		10484.5	20917.8	1008	5561		23564	8392.8	1175.2	5043.2		621.2	2940.2	1026.5	619.5		4.28841	3.43416	5.17862	19.1278		34.9635	63.234	4.36685	23.2085		57.9324	23.4705	4.58937	24.8899		1.919	7.625	5.62497	4.20827		3.86129	12.1532	49.0987	13.7877
133	5	2022 AS1	39	3232	KS-DP6(2S-a)-AEAB	7412.8	324.8	1191	7759.2		17114.5	21645.2	6726.8	7364		24563.2	12623.8	7036.2	6686.8		14071	21149.8	1827	7014.8		45.123	1.2843	5.42696	35.3946		57.0731	65.4329	29.1418	30.7333		60.3889	35.3024	27.4776	33.0017		43.4679	54.8491	10.0115	47.6517		23.2036	20.4108	61.253	29.9375
134	5	2022 AS1	40	3233	KS-DP6(2S-b)-AEAB	8596.8	3037.2	5477.5	11043		10209.2	17728	9424.2	12468.8		14253.5	20545.8	7430.5	11161.2		14932.5	14472.5	6210.5	12483.8		52.3302	12.0095	24.959	50.3741		34.0454	53.5913	40.8274	52.0379		35.0424	57.4563	29.0175	55.0844		46.1293	37.5324	34.032	84.8027		32.1698	37.6665	43.8184	46.4327
135	5	2022 AS1	41	3234	KS-DP6(2S-c)-AEAB	8663	14201.8	5104	6781		10173.8	10111.2	6339.5	9349.2		13737	9698.5	7871	8039.8		9646	13505	4017.8	9674		52.7331	56.1558	23.2571	30.9324		33.9274	30.5659	27.4639	39.0184		33.7726	27.1218	30.7377	39.6792		29.7983	35.0233	22.0165	65.7156		54.4445	27.0947	32.2466	33.2412
136	5	2022 AS1	45	3238	KSII-DP10(LS)-AEAB	16428	25290.2	21946	21921.8		23370.2	23990.5	23083	23960.8		36090.2	29161	25607	20261.8		30377.2	27901.8	18249	14720.5		100	100.001	100	99.9991		77.9344	72.5227	100	99.9992		88.7282	81.5487	100	99.999		93.8408	72.3594	100	99.9966		100	99.9995	75.2286	99.9996
137	5	2022 AS1	47	3240	KSII-DP14(LS)-AEAB	3160.8	952	36.8	6.2		27959.5	30225.8	10	246.5		40674.8	35759	76.5	225		12321.2	35859.5	22	335.5		19.2403	3.76433	0.167684	0.0282821		93.2387	91.3718	0.0433219	1.02876		99.9995	100	0.298746	1.11045		38.0625	92.9966	0.120555	2.27906		11.5023	0.0979832	92.3053	0.536038
138	5	2022 AS1	48	3241	KSII-DP14(HS)-AEAB	6351	884.2	937.8	265.8		13040.5	20643.2	23	293.8		29500.2	32513.2	272.5	377.8		19499.5	6731.2	308.2	319		38.6596	3.49624	4.27322	1.21248		43.4872	62.4039	0.0996404	1.22616		72.5266	90.9231	1.06416	1.86457		60.2376	17.4564	1.68886	2.16697		21.0779	2.74285	52.9455	0.6629
					MAX:	16428	25290.2	21946	21921.8	0	29986.5	33080.2	23083	23960.8		40674.8	35759	25607	20261.8	0	32371	38559.5	18249	14720.5
[truncated: 12 more columns]

## Sheet: 6-GAG RANK 2  Ec
						E. coli C600					E. coli 789					E. coli 900					E. coli 901					E. coli C600					E. coli 789					E. coli 900					E. coli 901					E. coli C600		E. coli 789
	Subarray Information			Probe Information		pH4		pH7			pH4		pH7			pH4		pH7			pH4		pH7			pH4		pH7			pH4		pH7			pH4		pH7			pH4		pH7			AV. RANK 2		AV. RANK 2
Index	Subarray number	Subarray	Position	Probe Id	Probe Name	Exp1	Exp2	Exp1	Exp2		Exp1	Exp2	Exp1	Exp2		Exp1	Exp2	Exp1	Exp2		Exp1	Exp2	Exp1	Exp2		Exp1* RANK	Exp2* RANK	Exp1* RANK	Exp2* RANK		Exp1* RANK	Exp2* RANK	Exp1* RANK	Exp2* RANK		Exp1* RANK	Exp2* RANK	Exp1* RANK	Exp2* RANK		Exp1* RANK	Exp2* RANK	Exp1* RANK	Exp2* RANK		pH4	pH7	pH4	pH7
139	5	2022 AS1	10	3185	HA-DP4-H-AEAB	N/A	17.2	N/A	235.2		39.5	15.2	4.2	8.5		17.2	13.5	59	30.5		29.2	689	44.5	40.8		N/A	0.342629	N/A	4.68526		0.432829	0.166557	0.0460224	0.0931405		0.246348	0.193354	0.84503	0.436838		0.392157	9.25329	0.597636	0.547945		0.342629	4.68526	0.299693	0.0695814
140	5	2022 AS1	11	3186	HA-DP8-H-AEAB	N/A	460.5	N/A	14		48.2	19	7	4.2		7.8	23.5	29	34.5		11.2	248.8	35.8	32.5		N/A	9.17331	N/A	0.278884		0.528161	0.208196	0.0767039	0.0460224		0.111716	0.33658	0.415354	0.494128		0.150416	3.34139	0.480795	0.436476		9.17331	0.278884	0.368179	0.0613631
141	5	2022 AS1	12	3187	HA-DP12-H-AEAB	N/A	617.5	N/A	13.8		11.5	173	7.5	7.8		7.5	13.8	24	45.5		50.2	181.5	31.5	33.5		N/A	12.3008	N/A	0.2749		0.126014	1.89568	0.0821828	0.0854701		0.107419	0.197651	0.343741	0.651676		0.674187	2.43755	0.423046	0.449906		12.3008	0.2749	1.01085	0.0838264
142	5	2022 AS1	13	3188	HA-DP14-H-AEAB	N/A	39.8	N/A	14.8		190.8	23.5	11.5	7		7.8	7.5	26.2	18.5		22	53.5	30	26.5		N/A	0.792829	N/A	0.294821		2.09073	0.257506	0.126014	0.0767039		0.111716	0.107419	0.375251	0.264967		0.295461	0.718507	0.402901	0.355896		0.792829	0.294821	1.17412	0.101359
143	5	2022 AS1	14	3189	HA-DP11-L-AEAB	N/A	563	N/A	15		9	5.2	13	7.5		6.5	30.5	70.5	71.8		34.2	570	69.5	50		N/A	11.2151	N/A	0.298805		0.0986193	0.0569801	0.14245	0.0821828		0.0930965	0.436838	1.00974	1.02836		0.459307	7.65512	0.933387	0.671501		11.2151	0.298805	0.0777997	0.112316
144	5	2022 AS1	15	3190	HA-DP12-L-AEAB	N/A	248	N/A	27.8		18.2	28	11.5	9.5		5.8	112	36.8	48.2		0	295.2	42.8	44.2		N/A	4.94024	N/A	0.553785		0.19943	0.306816	0.126014	0.104098		0.0830708	1.60412	0.52707	0.690347		0	3.96454	0.574805	0.593607		4.94024	0.553785	0.253123	0.115056
145	5	2022 AS1	16	3191	HA-DP13-L-AEAB	N/A	229	N/A	4.2		7.2	126	8.5	2.5		6.5	15	19	18.8		3.8	276	31.2	35.5		N/A	4.56175	N/A	0.0836653		0.0788955	1.38067	0.0931405	0.0273943		0.0930965	0.214838	0.272128	0.269264		0.0510341	3.70669	0.419017	0.476766		4.56175	0.0836653	0.729783	0.0602674
146	5	2022 AS1	17	3192	HA-DP14-L-AEAB	N/A	10.8	N/A	14.5		221	52.5	42	2.8		10	6.8	21.5	15.2		109.5	11.2	24.8	23.8		N/A	0.215139	N/A	0.288845		2.42165	0.575279	0.460224	0.0306816		0.143225	0.0973933	0.307935	0.217703		1.47059	0.150416	0.333065	0.319635		0.215139	0.288845	1.49847	0.245453
111	5	2022 AS1	18	3193	CSA-DP6-AEAB	N/A	414.2	N/A	18		30.2	204.8	11	7.2		7.2	14.5	53.5	41.5		178	1524.2	58.5	41.8		N/A	8.251	N/A	0.358566		0.330923	2.24414	0.120535	0.0788955		0.103122	0.207677	0.766256	0.594386		2.39055	20.4701	0.785657	0.561375		8.251	0.358566	1.28753	0.0997151
112	5	2022 AS1	19	3194	CSA-DP10(3S)-AEAB	N/A	588	N/A	23.5		132.5	347	23.2	43.8		11	468.8	57.8	61.2		41.5	782.8	61.8	131.2		N/A	11.7131	N/A	0.468127		1.4519	3.80232	0.254219	0.479947		0.157548	6.71441	0.827843	0.87654		0.557346	10.513	0.829976	1.76202		11.7131	0.468127	2.62711	0.367083
113	5	2022 AS1	20	3195	CSA-DP10(5S)-AEAB	N/A	187.2	N/A	2		27.5	58.2	5	1		2.8	11.5	24	28		1281.8	4077.5	36.8	46.8		N/A	3.72908	N/A	0.0398406		0.301337	0.637738	0.0547885	0.0109577		0.0401031	0.164709	0.343741	0.401031		17.2146	54.7609	0.494225	0.628525		3.72908	0.0398406	0.469538	0.0328731
114	5	2022 AS1	21	3197	CSA-DP14-AEAB	N/A	4993.2	N/A	20.5		196.2	317.2	13.5	8		12.5	37.8	30.8	27		2268.8	1932.5	40	33		N/A	99.4661	N/A	0.408367		2.1499	3.47578	0.147929	0.0876616		0.179032	0.541392	0.441134	0.386709		30.4701	25.9535	0.537201	0.443191		99.4661	0.408367	2.81284	0.117795
115	5	2022 AS1	22	3198	CSB-DP6(2S)-AEAB	N/A	2598.2	N/A	25		521.8	36.5	12.8	6.8		4	5.2	44.8	116.2		14.8	748.5	110	39.8		N/A	51.757	N/A	0.498008		5.71773	0.399956	0.140259	0.0745124		0.0572902	0.0744772	0.64165	1.66428		0.198764	10.0524	1.4773	0.534515		51.757	0.498008	3.05884	0.107385
116	5	2022 AS1	23	3199	CSB-DP6(3S)-AEAB	N/A	766.8	N/A	28.2		33	87.2	10.2	88.5		19.8	54.5	55.5	56.2		170.8	1900.2	64.2	221.5		N/A	15.2749	N/A	0.561753		0.361604	0.955512	0.111769	0.969757		0.283586	0.780579	0.794901	0.804927		2.29385	25.5197	0.862208	2.97475		15.2749	0.561753	0.658558	0.540763
117	5	2022 AS1	24	3200	CSB-DP10(4S)-AEAB	N/A	272.8	N/A	4.2		202.8	92.2	0	0		0.8	3.2	24.8	16.5		1324.2	2715.8	22	58.2		N/A	5.43426	N/A	0.0836653		2.22222	1.0103	0	0		0.011458	0.0458321	0.355199	0.236322		17.784	36.4733	0.295461	0.781628		5.43426	0.0836653	1.61626	0
118	5	2022 AS1	25	3201	CSB-DP10(5S)-AEAB	N/A	3930.2	N/A	29.8		673	192.2	12.2	8		12.5	20.5	37.2	42		810.8	1232.8	41	43		N/A	78.2908	N/A	0.593625		7.37453	2.10607	0.133684	0.0876616		0.179032	0.293612	0.532799	0.601547		10.8891	16.5565	0.550631	0.577491		78.2908	0.593625	4.7403	0.110673
119	5	2022 AS1	26	3202	CSB-DP14-AEAB	N/A	5020.2	N/A	23		441.8	189.5	10.5	7		18.5	24.8	39	38		1536	2290	48	38.5		N/A	100.004	N/A	0.458167		4.84111	2.07648	0.115056	0.0767039		0.264967	0.355199	0.558579	0.544257		20.6285	30.7548	0.644641	0.517056		100.004	0.458167	3.4588	0.0958799
120	5	2022 AS1	27	3203	CSC-DP6-AEAB	N/A	965.2	N/A	35.2		100.8	504	59.8	14.2		11.2	841.2	46.8	70.8		307.8	2034.8	110.5	176.2		N/A	19.2271	N/A	0.701195		1.10454	5.52268	0.655271	0.155599		0.160412	12.0481	0.670295	1.01404		4.13376	27.3274	1.48402	2.36637		19.2271	0.701195	3.31361	0.405435
121	5	2022 AS1	28	3204	CSC-DP10-AEAB	N/A	141.2	N/A	10.5		75	236.2	30.8	23.2		8.5	57.5	46.8	62.5		1525.2	2668.2	48	109.2		N/A	2.81275	N/A	0.209163		0.821828	2.58821	0.337497	0.254219		0.121742	0.823546	0.670295	0.895159		20.4835	35.834	0.644641	1.46656		2.81275	0.209163	1.70502	0.295858
122	5	2022 AS1	29	3205	CSC-DP14-AEAB	N/A	4465.8	N/A	26.2		777.8	779.8	12.5	7.5		21.5	48.8	30.5	28		1092	1977.8	33.8	46.8		N/A	88.9602	N/A	0.521912		8.5229	8.54482	0.136971	0.0821828		0.307935	0.69894	0.436838	0.401031		14.6656	26.5619	0.453935	0.628525		88.9602	0.521912	8.53386	0.109577
123	5	2022 AS1	30	3224	Hep-DP6-AEAB	N/A	3454.5	N/A	31		599.2	29	14.8	15.2		15.5	20	57.8	56.8		1246.8	1503	882.5	56.8		N/A	68.8147	N/A	0.61753		6.56586	0.317773	0.162174	0.166557		0.221999	0.286451	0.827843	0.81352		16.7446	20.1853	11.852	0.762826		68.8147	0.61753	3.44181	0.164366
124	5	2022 AS1	31	3225	Hep-DP10-AEAB	N/A	3580.8	N/A	21.5		190.2	7492.5	59.8	20.8		13.5	41	38.2	40.8		2158.5	4544.2	155.8	203		N/A	71.3307	N/A	0.428287		2.08416	82.1006	0.655271	0.22792		0.193354	0.587224	0.547121	0.58436		28.9887	61.0287	2.0924	2.7263		71.3307	0.428287	42.0924	0.441595
125	5	2022 AS1	32	3206	Heparin-DP14-AEAB	N/A	2325.5	N/A	15.5		93.2	9125.8	38.8	76.5		131	171.5	66.2	81.2		3013.8	7446	119	198.8		N/A	46.3247	N/A	0.308765		1.02126	99.9978	0.425159	0.838264		1.87625	2.45632	0.948152	1.16299		40.4754	100	1.59817	2.66989		46.3247	0.308765	50.5095	0.631712
126	5	2022 AS1	33	3226	KS-DP4(OS)-AEAB	N/A	20.8	N/A	10.8		181	4.2	19	5.5		3.2	23.8	8.2	13		17.8	9.5	12.5	14.5		N/A	0.414343	N/A	0.215139		1.98334	0.0460224	0.208196	0.0602674		0.0458321	0.340877	0.117445	0.186193		0.239055	0.127585	0.167875	0.194735		0.414343	0.215139	1.01468	0.134232
127	5	2022 AS1	35	3228	KS-DP6(OS)-AEAB	N/A	331.8	N/A	14		393	5.8	28.8	7.8		2.8	4.2	25.8	32.2		7.8	24.5	118.5	18.2		N/A	6.60956	N/A	0.278884		4.30638	0.0635547	0.315582	0.0854701		0.0401031	0.0601547	0.369522	0.461186		0.104754	0.329036	1.59146	0.244427		6.60956	0.278884	2.18497	0.200526
128	5	2022 AS1	43	3236	KS-DP8(OS)-AEAB	N/A	59.5	N/A	5.8		219.5	5.2	241.8	40.5		0.5	4.8	4.2	18.8		25.2	64.5	7.2	9.2		N/A	1.18526	N/A	0.115538		2.40522	0.0569801	2.64957	0.443787		0.00716127	0.0687482	0.0601547	0.269264		0.338437	0.866237	0.0966962	0.123556		1.18526	0.115538	1.2311	1.54668
129	5	2022 AS1	34	3227	KS-DP4(4S)-AEAB	N/A	73.5	N/A	23.8		252.2	79.2	17.5	5.5		10	17	21	49.2		135.8	225	48.8	94		N/A	1.46414	N/A	0.474104		2.76353	0.86785	0.19176	0.0602674		0.143225	0.243483	0.300773	0.704669		1.8238	3.02176	0.655385	1.26242		1.46414	0.474104	1.81569	0.126014
130	5	2022 AS1	36	3229	KS-DP6(1S-a)-AEAB	N/A	51.5	N/A	27		5.8	27.8	1.5	39		27.2	54.2	4.2	26		77.5	41.2	106.5	17.8		N/A	1.0259	N/A	0.537849		0.0635547	0.304624	0.0164366	0.42735		0.389573	0.776282	0.0601547	0.372386		1.04083	0.553317	1.4303	0.239055		1.0259	0.537849	0.184089	0.221893
131	5	2022 AS1	37	3230	KS-DP6(1S-b)-AEAB	N/A	11	N/A	6		311.2	6.5	54.5	12		13	16.2	0	15.2		54.2	174.2	9.2	7		N/A	0.219124	N/A	0.119522		3.41004	0.0712251	0.597195	0.131492		0.186193	0.232025	0	0.217703		0.727908	2.33951	0.123556	0.0940102		0.219124	0.119522	1.74063	0.364344
132	5	2022 AS1	38	3231	KS-DP6(1S-c)-AEAB	N/A	6	N/A	7.2		189.8	26.5	7	7.8		6.2	7.5	15.2	48		2.8	29.5	115.2	12.8		N/A	0.119522	N/A	0.143426		2.07977	0.290379	0.0767039	0.0854701		0.0887998	0.107419	0.217703	0.687482		0.0376041	0.396186	1.54714	0.171904		0.119522	0.143426	1.18508	0.081087
133	5	2022 AS1	39	3232	KS-DP6(2S-a)-AEAB	N/A	239.8	N/A	9		409.5	3	23	13		1.8	5	6.2	19.8		2.2	194	38.2	9.5		N/A	4.77689	N/A	0.179283		4.48718	0.0328731	0.252027	0.14245		0.0257806	0.0716127	0.0887998	0.283586		0.0295461	2.60543	0.513027	0.127585		4.77689	0.179283	2.26003	0.197239
134	5	2022 AS1	40	3233	KS-DP6(2S-b)-AEAB	N/A	1492	N/A	52.5		64.8	2861.2	63.8	52.8		6150.2	6241	200	193		2283.8	2964.8	103.8	74.5		N/A	29.7211	N/A	1.04582		0.710059	31.3522	0.699101	0.578567		88.0865	89.387	2.86451	2.76425		30.6715	39.8174	1.39404	1.00054		29.7211	1.04582	16.0311	0.638834
135	5	2022 AS1	41	3234	KS-DP6(2S-c)-AEAB	N/A	98	N/A	4.8		220	10.8	13.8	12		1.8	10	7.8	18.5		33.8	11.5	7.2	10.5		N/A	1.95219	N/A	0.0956175		2.41069	0.118343	0.151216	0.131492		0.0257806	0.143225	0.111716	0.264967		0.453935	0.154445	0.0966962	0.141015		1.95219	0.0956175	1.26452	0.141354
136	5	2022 AS1	45	3238	KSII-DP10(LS)-AEAB	N/A	1250.8	N/A	5.5		501	242.5	17.2	43.5		6982.2	4127.5	9.5	34		1426	1349.2	100	32.5		N/A	24.9163	N/A	0.109562		5.48981	2.65724	0.188472	0.47666		100.003	59.1163	0.136064	0.486966		19.1512	18.1198	1.343	0.436476		24.9163	0.109562	4.07353	0.332566
137	5	2022 AS1	47	3240	KSII-DP14(LS)-AEAB	N/A	760	N/A	10.8		207.2	47.2	50.2	85.2		12.2	30.8	51.2	44.5		311.2	151.2	62.5	70.2		N/A	15.1394	N/A	0.215139		2.27044	0.517204	0.550077	0.933596		0.174735	0.441134	0.733314	0.637353		4.17943	2.03062	0.839377	0.942788		15.1394	0.215139	1.39382	0.741837
138	5	2022 AS1	48	3241	KSII-DP14(HS)-AEAB	N/A	1038.5	N/A	9.8		24	76.5	79	19.8		11	21.5	39	40.8		867.2	1498.2	70	59.8		N/A	20.6873	N/A	0.195219		0.262985	0.838264	0.865659	0.216963		0.157548	0.307935	0.558579	0.58436		11.6465	20.1209	0.940102	0.803116		20.6873	0.195219	0.550625	0.541311
					MAX:	N/A	5020.2	N/A	235.2	0	777.8	9125.8	241.8	88.5	0	6982.2	6241	200	193	0	3013.8	7446	882.5	221.5
					*	Due to the low binding signals of E. coli to GAG in this subarray, we RANKed using MAX with respect to the higest value within both Exp 1 and Exp 2 in any condition.
[truncated: 12 more columns]

## Sheet: 7-GAG RANK 2 Fn 
						F. nucleatum 23726					F. nucleatum 23726
	Subarray Information			Probe Information		pH4		pH7			pH4		pH7			F. nucleatum 23726			F. nucleatum 23726
Index	Subarray number	Subarray	Position	Probe Id	Probe Name	Exp1	Exp2	Exp1	Exp2		Exp1 RANK	Exp2 RANK	Exp1 RANK	Exp2 RANK		pH4	pH7		pH4	pH7
139	5	2022 AS1	10	3185	HA-DP4-H-AEAB	40	-104	11.5	44		0.476701	-0.550235	0.173821	0.19322	#DIV/0!	-0.0367671	0.18352
140	5	2022 AS1	11	3186	HA-DP8-H-AEAB	69.8	-104	33.2	195.5		0.831844	-0.550235	0.501814	0.85851	#DIV/0!	0.140804	0.680162
141	5	2022 AS1	12	3187	HA-DP12-H-AEAB	112.5	-104	45.8	1261		1.34072	-0.550235	0.692261	5.5375	#DIV/0!	0.395243	3.11488
142	5	2022 AS1	13	3188	HA-DP14-H-AEAB	243.2	-104	1483.2	1833		2.89834	-0.550235	22.4184	8.04936	#DIV/0!	1.17405	15.2339
143	5	2022 AS1	14	3189	HA-DP11-L-AEAB	36.5	-104	33.5	35.8		0.43499	-0.550235	0.506348	0.157211	#DIV/0!	-0.0576228	0.331779
144	5	2022 AS1	15	3190	HA-DP12-L-AEAB	639	-104	7.2	1072.8		7.6153	-0.550235	0.108827	4.71105	#DIV/0!	3.53253	2.40994
145	5	2022 AS1	16	3191	HA-DP13-L-AEAB	288	-104	3630.2	5701		3.43225	-0.550235	54.87	25.0351	#DIV/0!	1.44101	39.9526
146	5	2022 AS1	17	3192	HA-DP14-L-AEAB	170	-104	1643.8	1210.2		2.02598	-0.550235	24.8458	5.31442	#DIV/0!	0.737872	15.0801
111	5	2022 AS1	18	3193	CSA-DP6-AEAB	1725	10783.2	19.2	206.5		20.5577	57.0509	0.290206	0.906815	#DIV/0!	38.8043	0.59851
112	5	2022 AS1	19	3194	CSA-DP10(3S)-AEAB	3322.5	15918.8	6615.8	6259.5		39.596	84.222	99.997	27.4877	#DIV/0!	61.909	63.7423
113	5	2022 AS1	20	3195	CSA-DP10(5S)-AEAB	2351.2	12319	966	5172.8		28.0205	65.1764	14.601	22.7156	#DIV/0!	46.5985	18.6583
114	5	2022 AS1	21	3197	CSA-DP14-AEAB	4378	11454.8	1320.2	1623		52.1749	60.6042	19.9547	7.12717	#DIV/0!	56.3896	13.5409
115	5	2022 AS1	22	3198	CSB-DP6(2S)-AEAB	1668.5	9854	3213.5	-104		19.8844	52.1348	48.5716	-0.456701	#DIV/0!	36.0096	24.0575
116	5	2022 AS1	23	3199	CSB-DP6(3S)-AEAB	4066.2	13068.8	76.8	441		48.4591	69.1434	1.16082	1.93659	#DIV/0!	58.8012	1.54871
117	5	2022 AS1	24	3200	CSB-DP10(4S)-AEAB	3354	9570.5	3059.8	3693		39.9714	50.6349	46.2485	16.2173	#DIV/0!	45.3031	31.2329
118	5	2022 AS1	25	3201	CSB-DP10(5S)-AEAB	2289.5	10893.2	576.2	1084		27.2852	57.6329	8.70919	4.76023	#DIV/0!	42.4591	6.73471
119	5	2022 AS1	26	3202	CSB-DP14-AEAB	4490.2	14084.8	1070	3549.2		53.5121	74.5188	16.1729	15.5858	#DIV/0!	64.0155	15.8794
120	5	2022 AS1	27	3203	CSC-DP6-AEAB	1849.5	9794	11.2	3122		22.0415	51.8174	0.169287	13.7098	#DIV/0!	36.9294	6.93955
121	5	2022 AS1	28	3204	CSC-DP10-AEAB	2531	13322	4013	3783.2		30.1633	70.483	60.656	16.6134	#DIV/0!	50.3232	38.6347
122	5	2022 AS1	29	3205	CSC-DP14-AEAB	4282.5	11031.5	32.5	589.8		51.0368	58.3646	0.491233	2.59002	#DIV/0!	54.7007	1.54063
123	5	2022 AS1	30	3224	Hep-DP6-AEAB	1329.2	11380	53.2	2917.8		15.8408	60.2085	0.804111	12.8131	#DIV/0!	38.0246	6.80861
124	5	2022 AS1	31	3225	Hep-DP10-AEAB	4193.5	18901.2	2381	8744.2		49.9762	100.001	35.9885	38.3989	#DIV/0!	74.9886	37.1937
125	5	2022 AS1	32	3206	Heparin-DP14-AEAB	8390.5	17212.5	513	3630.5		99.994	91.0666	7.75393	15.9428	#DIV/0!	95.5303	11.8484
126	5	2022 AS1	33	3226	KS-DP4(OS)-AEAB	49.8	207.8	498.5	714.8		0.593493	1.09941	7.53476	3.13894	#DIV/0!	0.846453	5.33685
127	5	2022 AS1	35	3228	KS-DP6(OS)-AEAB	458	542.2	1870	4471		5.45823	2.86863	28.2648	19.6338	#DIV/0!	4.16343	23.9493
128	5	2022 AS1	43	3236	KS-DP8(OS)-AEAB	1578.2	879.8	105.8	7115.2		18.8082	4.65478	1.59915	31.2454	#DIV/0!	11.7315	16.4223
129	5	2022 AS1	34	3227	KS-DP4(4S)-AEAB	2531	11171.2	4013	260.5		30.1633	59.1038	60.656	1.14395	#DIV/0!	44.6335	30.9
130	5	2022 AS1	36	3229	KS-DP6(1S-a)-AEAB	1289.5	926	1193.8	4512.8		15.3677	4.89921	18.0441	19.8173	#DIV/0!	10.1334	18.9307
131	5	2022 AS1	37	3230	KS-DP6(1S-b)-AEAB	1264.8	927.8	2115.2	602.5		15.0733	4.90873	31.971	2.64579	#DIV/0!	9.99101	17.3084
132	5	2022 AS1	38	3231	KS-DP6(1S-c)-AEAB	1976.5	372.5	2300	1741.8		23.555	1.9708	34.7642	7.64887	#DIV/0!	12.7629	21.2065
133	5	2022 AS1	39	3232	KS-DP6(2S-a)-AEAB	2177.8	657.2	910	6196.8		25.954	3.47706	13.7545	27.2124	#DIV/0!	14.7155	20.4835
134	5	2022 AS1	40	3233	KS-DP6(2S-b)-AEAB	1935.2	1339.5	889.2	3535.2		23.0628	7.08693	13.4401	15.5243	#DIV/0!	15.0749	14.4822
135	5	2022 AS1	41	3234	KS-DP6(2S-c)-AEAB	1547.5	332	772	593		18.4424	1.75652	11.6687	2.60408	#DIV/0!	10.0994	7.13638
136	5	2022 AS1	45	3238	KSII-DP10(LS)-AEAB	1325	5807.2	2085.5	4694.8		15.7907	30.7243	31.5221	20.6165	#DIV/0!	23.2575	26.0693
137	5	2022 AS1	47	3240	KSII-DP14(LS)-AEAB	2635.2	13035	3831.8	11692.2		31.4051	68.9646	57.9172	51.3446	#DIV/0!	50.1848	54.6309
138	5	2022 AS1	48	3241	KSII-DP14(HS)-AEAB	4276.5	14830	4454.2	22771.5		50.9653	78.4615	67.3247	99.9978	#DIV/0!	64.7134	83.6612
					MAX:	8390.5	18901.2	6615.8	22771.5								LEGEND		0-10%	10-25%	25-50%	50-70%	70-100%
					-104	Background/Artifact on slide

## Sheet: Acetate-HBS comparison pH4-7
				L. crispatus 1398					L. iners 13335					G. vaginalis 775					S. agalactiae 776					E. coli C600					F. nucleatum 23726					Heatmap of relative binding intenstities by strain and condition
Probe Information				pH4		pH7			pH4		pH7			pH4		pH7			pH4		pH7			pH4		pH7			pH4		pH7			L. crispatus 1398					L. iners 13335					G. vaginalis 775					S. agalactiae 776
Index	Position	Probe Id	Probe Name	Acetate	HBS	Acetate	HBS		Acetate	HBS	Acetate	HBS		Acetate	HBS	Acetate	HBS		Acetate	HBS	Acetate	HBS		Acetate	HBS	Acetate	HBS		Acetate	HBS	Acetate	HBS		pH4		pH7			pH4		pH7			pH4		pH7			pH4
																																		Acetate	HBS	Acetate	HBS		Acetate	HBS	Acetate	HBS		Acetate	HBS	Acetate	HBS		Acetate
111	18	3193	CSA-DP6-AEAB	1148.2	1308	253.8	7		646.5	4310.8	16	102		9462.2	11027.2	11	2.2		10300.8	9546	7.8	15.2		499.2	303.2	6.8	4.2		4510.2	4136.8	14.5	7.2
112	19	3194	CSA-DP10(3S)-AEAB	1361.2	2625.8	174.2	3		1353	5499	9	4.5		1610	9772.5	5.2	9.8		9004	10717.5	45.5	2.2		329.8	107.5	6.5	2.8		4991.2	8949.5	564.5	1004
113	20	3195	CSA-DP10(5S)-AEAB	3089.5	5781	9.8	13.2		5772.5	12335.8	13.8	0.5		1395.8	12605.5	11	0.5		7475.2	21719	0	24.5		583.5	214.5	0	0.2		9481.8	14603	3.2	227
114	21	3197	CSA-DP14-AEAB	657.8	617.2	29.8	5.5		5455.2	6467	4.2	4.2		748	13658	8.2	25.8		11225.2	17680	88.5	18.8		535	166.2	5	2.8		7912.2	8121.5	229	280.5
115	22	3198	CSB-DP6(2S)-AEAB	547.5	834.5	10.5	4.5		312	989	9.2	6.2		3844	9655	11.5	4.2		6048.2	3147.8	5.8	3.2		327.2	91.5	3.8	2.2		3532.5	3944.8	175.8	32.5
116	23	3199	CSB-DP6(3S)-AEAB	1476	2776.5	176.5	14.2		2114.2	5153	27	16.8		4192.8	6972.2	100.2	11		11735.2	16887.5	32.5	5.8		645.5	154	7	3.2		7888	9345	29.2	661
117	24	3200	CSB-DP10(4S)-AEAB	2133.2	4210.2	6	4.8		5726.2	7676.5	1.2	0.8		495	11387.5	0	0.2		5889	16452	0	0		452	126.8	0.5	0		8201.8	11764.5	15.5	573.5
118	25	3201	CSB-DP10(5S)-AEAB	392	334	63.2	14.5		988	2462.5	10.5	7		577.8	8619.5	19.5	7		6688.5	5596.2	24.2	3		507.5	257.8	7	3		3763.8	4581.8	269	265.2
119	26	3202	CSB-DP14-AEAB	2592	3880.2	169.8	71.5		8177.5	12462.2	18.5	12.5		10392.8	20189	18.5	17.5		22513	21093	148.2	75		543.8	178.5	7.8	3.8		10217.2	8718.5	261.5	67.8
120	27	3203	CSC-DP6-AEAB	2092.5	3643.8	57.2	5.8		3238.8	3438.5	10.2	8.8		3877.8	11001.8	562.8	15.8		8794.5	18435.5	9	3.2		673.8	119.8	7.8	2		7116.8	6009.5	11.8	7.8
121	28	3204	CSC-DP10-AEAB	3335.5	6427.2	101.8	25.2		13409.8	10928.2	10.2	5.5		1772.5	14140	16	1.8		11163.2	22608	127.2	2		673.8	212	2	1.8		8940.8	13494.5	15.8	215
122	29	3205	CSC-DP14-AEAB	600.5	961.8	15.8	13		1840	5339.8	34.5	10.8		2250.2	13780.8	36.8	11.5		9417.5	24352.5	122	223.8		718.8	171	8.2	3		4673.5	7703.5	217	168.2
123	30	3224	Hep-DP6-AEAB	736.8	1298	77.2	23.8		1001.8	1913.2	21.2	13.2		7265.5	13510.2	15.5	6.5		14890.5	17047	9	4.5		583.2	177.8	8.5	4.8		2266.5	3196	98.2	16
124	31	3225	Hep-DP10-AEAB	4309.2	5656	669	540.2		10324.5	6930.2	175.5	73.2		11325.2	12098.8	1849.2	61.2		23799.5	27117.5	117.8	10		1216	433.5	50.5	5.5		8703.2	13778	403.2	975.5
125	32	3206	Heparin-DP14-AEAB	5496.5	8667	1106	685.8		17504.2	12002	361	71.5		2748	7514.8	566.2	22		19345.8	26627.2	169.8	9.5		1936	822.8	6	4.2		13956	16540	179.8	541
126	33	3226	KS-DP4(OS)-AEAB	1	2.5	1.8	0.5		9.5	272.5	1.8	0.8		6.2	10	0.2	0.5		23.2	22.2	0.2	0		32	13.8	0.2	4.8		22.2	36.2	792.5	497
127	35	3228	KS-DP6(OS)-AEAB	231.2	90.8	3.5	0.5		54	30.8	1	0.8		36	238.2	18.8	1.8		47.2	35	0.5	4.5		57.2	25.8	0.2	0		46.5	171.2	522.2	503.8
128	43	3236	KS-DP8(OS)-AEAB	33.8	296	4.5	0		23.2	38.2	0.8	0.5		9.8	199.2	7	10.8		33.5	42.8	0.2	3.8		32.5	0	0	0		37	232.5	553	297.5
			*	Due to the low binding signalsof E. coli C600 to GAGs in this experiment, a different colour palette has been applied for the heatmap.																													LEGEND:		0-10%	10-25%	25-50%		50-70%	70-100%	All others
																																			0-1%	1-10%	10-30%		30-70%	70-100%	C600
[truncated: 11 more columns]
