# Supplementary material for: Identification and characterisation of vaginal bacteria-glycan interactions implicated in reproductive tract health and pregnancy outcomes
Source: Nat Commun. 2025 Jun 5;16:5207. doi: 10.1038/s41467-025-60404-1 (PMC12137855; doi:10.1038/s41467-025-60404-1)
Supplement: Supplementary file 9 — Source Data [file 41467_2025_60404_MOESM9_ESM.zip › Source Data File 7.xlsx]

## Sheet: Figure 2B
	Probe name	E coli C600				E coli 789				E coli 900				E coli 901
	Man5-GN2-Gly	7377	7926	6302	5943	8364	8150	7492	7280	99	261	536	509	8449	8022	7726	8438
	Man6-GN2-Gly	6318	6282	5971	5950	5777	5253	5810	5683	463	2095	108	293	7372	7234	6787	7195
	NA2-Gly	2040	2272	1185	5454	1496	2298	3274	3199	114	111	105	93	1668	1326	1582	1461
	Man5-GN2-AEAB	15455	13791	13082	12999	8383	6873	6467	7964	196	1117	499	271	8614	10416	10573	10731
	Man6-GN2-AEAB	13033	6024	4827	4672	10187	7403	7886	6492	605	654	971	1577	6441	6175	7803	8480
	Man7-1-GN2-AEAB	6874	7682	6563	5849	6732	6217	5774	5859	275	1575	129	267	8775	10428	7453	6864
	Man7-2-GN2-AEAB	2927	213	959	8568	3773	3319	5780	4848	564	118	113	572	5902	4634	5075	4845
	Man8-GN2-AEAB	12605	13976	11622	11453	6420	5811	6681	7495	1415	1231	414	859	5849	5482	5550	5335
	Man9-GN2-AEAB	14297	9751	4882	6068	5511	9671	3155	4425	201	192	454	280	4411	5805	6442	4674

## Sheet: Figure 5C
ph4
	Probe name	E. coli C600				F. nucleatum 23726				L. crispatus 1398				L. iners 13335				G. vaginalis 775				S. agalactiae 767
	CSA-PS-Biotin 0.5 mg/mL	186	125	71	109	7008	6955	7133	8169	3854	3102	3658	3657	993	9349	1193	980	9130	4886	3159	12470	16664	13581	16770	13356
	CSB-PS-Biotin 0.5 mg/mL	120	148	213	269	7506	9103	9036	11229	4961	6535	7495	9592	1444	845	1708	1091	14085	9511	7765	4485	20370	20371	21427	20376
	CSC-PS-Biotin 0.5 mg/mL	394	540	733	742	14239	19237	20348	21371	17814	16361	17590	21419	1157	599	6701	5331	11533	10617	14049	12291	16163	17168	20409	19192
	Heparin-PS-Biotin 0.5 mg/mL	95	120	233	246	6432	5722	6459	6381	4219	6975	7954	7879	1563	1205	1466	1705	7215	6171	7266	3600	23925	23801	23901	25283
ph7		E. coli C600				F. nucleatum 23726				L. crispatus 1398				L. iners 13335				G. vaginalis 775				S. agalactiae 767
	CSA-PS-Biotin 0.5 mg/mL	908	2462	275	5	4370	4688	4035	3694	20	47	12	11	55	23	19	21	78	164	94	106	1656	106	23	20
	CSB-PS-Biotin 0.5 mg/mL	552	396	1954	146	621	392	344	178	287	245	404	247	272	249	257	378	283	277	298	278	75	27	644	290
	CSC-PS-Biotin 0.5 mg/mL	179	146	192	212	246	319	279	153	96	782	1104	1708	28	26	39	25	31	27	73	5	193	59	196	681
	Heparin-PS-Biotin 0.5 mg/mL	74	41	161	17	3029	4103	4609	2447	838	665	1350	1804	225	290	300	282	299	231	242	217	537	617	592	431

## Sheet: Figure 6A
		PBS			Chondroitinase ABC
	L. crispatus 1398 pH 4	334	356	340	159	185	217
	L. crispatus 1398 pH 7	274	263	182	230	244	206
	S. agalactiae 776 pH 4	82	78	67	18	35	31
	S. agalactiae 776 pH 7	229	207	195	146	219	180
	G. vaginalis pH 4	95	94	91	65	71	67
	G. vaginalis pH 7	47	44	43	47	38	55
	L. iners pH 4	94	74	85	23	45	41
	L. iners pH 7	110	127	101	91	140	99
	F. nucleatum pH 4	105	96	120	26	34	55
	F. nucleatum pH 7	55	67	73	57	70	68

## Sheet: Figure 6B
		PBS			Chondroitin Sulfate C (5ug/ml)
	L. crispatus pH 4	124.07	114.44	102.9	28.58	60.54	22.8
	L. crispatus pH 7	134.045	126.47	110.71	129.805	157.8	83.62

## Sheet: Figure 6C
		S. agalactiae 767				L. crispatus 1398
L crispatus (*10^8cells)	0.1		10374	13383	17125	4754	3586	4113	4870
	0.2	6371	7963		7902	3785	3750	3961	3181
	0.4	4542	3913	4460	4544	7816	9269	6144	4933
	0.8	1929	2733	3425	4040	7981	8384	12131	10149

## Sheet: Suppl Figure 7D
		CSA			CSB			CSC			Heparin
	Fn 23726 pH4	10937	7316	13614	17585	9219	9660	15779	18799	24178	10205	6249	5594
	Fn 23726 pH7	3603	4197	6320	1025	384	520	123	249	114	1636	3547	690
